# Supplementary material for: High Content Image Analysis Identifies Novel Regulators of Synaptogenesis in a High-Throughput RNAi Screen of Primary Neurons
Source: PLoS One. 2014 Mar 14;9(3):e91744. doi: 10.1371/journal.pone.0091744 (PMC3954765; doi:10.1371/journal.pone.0091744)
Supplement: Table S1 — Content of the shRNA lentiviral library. The library consists of 607 shRNA targeting mouse genes (shMsGenes), a negative control library of 80 unique non-targeting shRNA (shGFP, shRFP, shLuc, shLac) and a set of 10 negative control shRNAs infected as a pool in secondary synapse screens and for western blot experiments. (XLSX) [file pone.0091744.s014.xlsx]

## Sheet: Library
Gene Symbol	Clone ID	Clone ID	NCBI Gene ID	Target Region	Target Seq	Gene Category	Annotation
Adcy1	NM_009622.1-7834s21c1	TRCN0000254485	432530	3UTR	CATCTACCCTTCACGTAATAG	Adenylate Cyclase (Adcy)
Adcy1	NM_009622.1-1754s21c1	TRCN0000254486	432530	CDS	GTTCGTCTTTCTCTACTAATG	Adenylate Cyclase (Adcy)
Adcy1	NM_009622.1-2319s21c1	TRCN0000254483	432530	CDS	CACCCTCCCACTAGCCATATT	Adenylate Cyclase (Adcy)
Adcy1	NM_009622.1-1567s21c1	TRCN0000265536	432530	CDS	GGCTTGATTCTCTCGGATATC	Adenylate Cyclase (Adcy)
Adcy1	NM_009622.1-1853s21c1	TRCN0000254484	432530	CDS	TGGCCGATCTGAACTTCTTTA	Adenylate Cyclase (Adcy)
Adcy10	NM_173029.1-4206s1c1	TRCN0000114908	271639	CDS	CCCAACAAATACCAGATGGTT	Adenylate Cyclase (Adcy)
Adcy10	NM_173029.1-3429s1c1	TRCN0000114906	271639	CDS	GCCCAACATTTCGTAGCCTTA	Adenylate Cyclase (Adcy)
Adcy10	NM_173029.1-759s1c1	TRCN0000114907	271639	CDS	GCTCAGATGAACGACGTTATT	Adenylate Cyclase (Adcy)
Adcy10	NM_173029.1-4083s1c1	TRCN0000114910	271639	CDS	GCCATTGAGATCATGGCGTAT	Adenylate Cyclase (Adcy)
Adcy10	NM_173029.1-2876s1c1	TRCN0000114909	271639	CDS	GCCAACATTTGAGGTTCATTA	Adenylate Cyclase (Adcy)
Adcy2	NM_153534.1-1350s1c1	TRCN0000110771	210044	CDS	CGGTGAGATAAGAGACCCATA	Adenylate Cyclase (Adcy)
Adcy2	NM_153534.1-3497s1c1	TRCN0000110770	210044	3UTR	CCTAAGCAGAAGGAGAAGGAA	Adenylate Cyclase (Adcy)
Adcy2	NM_153534.1-2804s1c1	TRCN0000110774	210044	CDS	CGAAGTTCAGTGGCGTTGAAA	Adenylate Cyclase (Adcy)
Adcy2	NM_153534.1-1117s1c1	TRCN0000110773	210044	CDS	GCCATAAAGAAAGTGAGGGAT	Adenylate Cyclase (Adcy)
Adcy2	NM_153534.1-2904s1c1	TRCN0000110772	210044	CDS	CGAGCGTCAATACATGCACAT	Adenylate Cyclase (Adcy)
Adcy3	NM_138305.2-2183s1c1	TRCN0000114968	104111	CDS	GCCATCTTTCCCAGGTCATTT	Adenylate Cyclase (Adcy)
Adcy3	NM_138305.2-1057s1c1	TRCN0000114967	104111	CDS	GCAGCAGTTCAATACCATGTA	Adenylate Cyclase (Adcy)
Adcy3	NM_138305.2-838s1c1	TRCN0000114969	104111	CDS	CCTCTACCTGTGTGCTATCAT	Adenylate Cyclase (Adcy)
Adcy3	NM_138305.2-2081s1c1	TRCN0000114970	104111	CDS	GCCATGGTGGAGATACTCATT	Adenylate Cyclase (Adcy)
Adcy3	NM_138305.2-3244s1c1	TRCN0000114966	104111	CDS	CCAGTCATTCAACAACTTCAT	Adenylate Cyclase (Adcy)
Adcy4	NM_080435.1-1436s1c1	TRCN0000114938	104110	CDS	CCTACATACCTGGTCATTGAT	Adenylate Cyclase (Adcy)
Adcy4	NM_080435.1-2725s1c1	TRCN0000114937	104110	CDS	CGAATGCGTTTGTGTCCTCTT	Adenylate Cyclase (Adcy)
Adcy4	NM_080435.1-1738s1c1	TRCN0000114939	104110	CDS	CGAACAACTCAACTCTCAGAA	Adenylate Cyclase (Adcy)
Adcy4	NM_080435.1-380s1c1	TRCN0000114936	104110	CDS	CGACCTCTTTCTGGTCTCATA	Adenylate Cyclase (Adcy)
Adcy4	NM_080435.1-2119s1c1	TRCN0000114940	104110	CDS	CCTGGTATTCACTATGGCCAT	Adenylate Cyclase (Adcy)
Adcy5	NM_001012765.1-1721s1c1	TRCN0000110754	224129	CDS	AGAATCACTGTTTACGGATTA	Adenylate Cyclase (Adcy)
Adcy5	NM_001012765.1-837s1c1	TRCN0000110752	224129	CDS	GCTGCAGATATTCCGCTCTAA	Adenylate Cyclase (Adcy)
Adcy5	NM_001012765.1-3855s1c1	TRCN0000110750	224129	CDS	CCAGGTTACTACAGATATGTA	Adenylate Cyclase (Adcy)
Adcy5	NM_001012765.1-2026s1c1	TRCN0000110753	224129	CDS	GCCACACTCAACTACCTGAAT	Adenylate Cyclase (Adcy)
Adcy5	NM_001012765.1-3720s1c1	TRCN0000110751	224129	CDS	CCAGATGAAGATTGGGCTCAA	Adenylate Cyclase (Adcy)
Adcy6	NM_007405.1-3416s1c1	TRCN0000110758	11512	CDS	CGTGAATGTTTCCAGTCGTAT	Adenylate Cyclase (Adcy)
Adcy6	NM_007405.1-2446s1c1	TRCN0000110756	11512	CDS	GCCACCTACAACAGCTCAATT	Adenylate Cyclase (Adcy)
Adcy6	NM_007405.1-3041s1c1	TRCN0000110757	11512	CDS	CGCCAATTTCTCGGAGTTCTA	Adenylate Cyclase (Adcy)
Adcy6	NM_007405.1-2360s1c1	TRCN0000110759	11512	CDS	CGCCAACATGTTTACCTGTAA	Adenylate Cyclase (Adcy)
Adcy6	NM_007405.1-3870s1c1	TRCN0000110755	11512	3UTR	GCCTCCTGTTTGAGAGTTAAA	Adenylate Cyclase (Adcy)
Adcy7	NM_007406.1-4306s1c1	TRCN0000114896	11513	3UTR	CCAGGCTTATTAGCATGGGTT	Adenylate Cyclase (Adcy)
Adcy7	NM_007406.1-1426s1c1	TRCN0000114897	11513	CDS	GCCATCATTGAGCGCCTCAAA	Adenylate Cyclase (Adcy)
Adcy7	NM_007406.1-3863s1c1	TRCN0000114900	11513	CDS	GACTCGGATATTCGTGTGAAT	Adenylate Cyclase (Adcy)
Adcy7	NM_007406.1-3117s1c1	TRCN0000114898	11513	CDS	CCTGAAGATCATGGTTAACTT	Adenylate Cyclase (Adcy)
Adcy7	NM_007406.1-1926s1c1	TRCN0000114899	11513	CDS	GCACATCACAGAGGCAACATT	Adenylate Cyclase (Adcy)
Adcy8	NM_009623.1-2270s1c1	TRCN0000114958	11514	CDS	CGCTATGAGAACGTCAGTATT	Adenylate Cyclase (Adcy)
Adcy8	NM_009623.1-3677s1c1	TRCN0000114959	11514	CDS	GCAGGTCTCTTTCTGAGTTAT	Adenylate Cyclase (Adcy)
Adcy8	NM_009623.1-3899s1c1	TRCN0000114957	11514	CDS	CGCAATATCTTACCCAGCCAT	Adenylate Cyclase (Adcy)
Adcy8	NM_009623.1-1450s1c1	TRCN0000114956	11514	CDS	CCCAAGTAACTCGGATTTCTT	Adenylate Cyclase (Adcy)
Adcy8	NM_009623.1-2549s1c1	TRCN0000114960	11514	CDS	CACGATGTTGACATGCGAATT	Adenylate Cyclase (Adcy)
Adcy9	NM_009624.1-4249s1c1	TRCN0000114986	11515	3UTR	GCACAGTTATTCAGGGTTCAT	Adenylate Cyclase (Adcy)
Adcy9	NM_009624.1-1192s1c1	TRCN0000114987	11515	CDS	CCCTTTAAGATGCAGCAGATT	Adenylate Cyclase (Adcy)
Adcy9	NM_009624.1-2322s1c1	TRCN0000114988	11515	CDS	GCGATCATATAGAACCAGCTA	Adenylate Cyclase (Adcy)
Adcy9	NM_009624.1-1932s1c1	TRCN0000114990	11515	CDS	CCCTTCTTGTGGAATCACATT	Adenylate Cyclase (Adcy)
Adcy9	NM_009624.1-445s1c1	TRCN0000114989	11515	CDS	GCTGTCCACATGAAATCCAAA	Adenylate Cyclase (Adcy)
Adrbk1	NM_130863.1-1744s1c1	TRCN0000022804	110355	CDS	GCGGCGATACTTCTACTTGTT	G-protein signaling	G-protein-coupled receptor kinase
Adrbk1	NM_130863.1-332s1c1	TRCN0000022807	110355	CDS	GAGATCTTTGACTCCTATATT	G-protein signaling	G-protein-coupled receptor kinase
Adrbk1	NM_130863.1-451s1c1	TRCN0000022805	110355	CDS	CCAGCCATACATTGAGGAGAT	G-protein signaling	G-protein-coupled receptor kinase
Adrbk1	NM_130863.1-1909s1c1	TRCN0000022808	110355	CDS	GCAGTGTGATAGTGATCCAGA	G-protein signaling	G-protein-coupled receptor kinase
Adrbk1	NM_130863.1-1457s1c1	TRCN0000022806	110355	CDS	GCTTTCGACATTGGCTCCTTT	G-protein signaling	G-protein-coupled receptor kinase
Adrbk2	NM_177078.2-110s1c1	TRCN0000022702	320129	CDS	CGAAATAACCTTTGACAAGAT	G-protein signaling	G-protein-coupled receptor kinase
Adrbk2	NM_177078.2-1331s1c1	TRCN0000022703	320129	CDS	GCAGCATGTGTACTTACGGAA	G-protein signaling	G-protein-coupled receptor kinase
Adrbk2	NM_177078.2-395s1c1	TRCN0000022700	320129	CDS	CCAGCCATACATAGAAGAAAT	G-protein signaling	G-protein-coupled receptor kinase
Adrbk2	NM_177078.2-918s1c1	TRCN0000022699	320129	CDS	GCGAACATCCTCCTAGATGAA	G-protein signaling	G-protein-coupled receptor kinase
Adrbk2	NM_177078.2-1539s1c1	TRCN0000022701	320129	CDS	GCCGTCAATGCTGATACTGAT	G-protein signaling	G-protein-coupled receptor kinase
Arl2	NM_019722.3-133s1c1	TRCN0000102726	56327	CDS	CTCAAGAAGTTCAATGGAGAA	Phosphodiesterase (PDE)
Arl2	NM_019722.3-558s1c1	TRCN0000102727	56327	CDS	TGACATTTCCAGTCGTGTCTT	Phosphodiesterase (PDE)
Arl2	NM_019722.3-207s1c1	TRCN0000102728	56327	CDS	CCGCGGATTCAAGCTGAACAT	Phosphodiesterase (PDE)
Arl2	NM_019722.3-258s1c1	TRCN0000102729	56327	CDS	CTCCTACTGGAGGAACTACTT	Phosphodiesterase (PDE)
Arl2	NM_019722.3-691s1c1	TRCN0000102725	56327	3UTR	CTGCTGCTATTACTGCCCATT	Phosphodiesterase (PDE)
Axin1	NM_009733.1-2264s1c1	TRCN0000054985	12005	CDS	CCAGAAGATCATGCAGTGGAT	G-protein signaling	Regulator of G protein signaling containing domain protein
Axin1	NM_009733.1-873s1c1	TRCN0000054984	12005	CDS	CCAGCCACTAAGAGCTTCATA	G-protein signaling	Regulator of G protein signaling containing domain protein
Axin1	NM_009733.1-2737s1c1	TRCN0000054987	12005	CDS	GCATTGTTGTGGGCTACTATT	G-protein signaling	Regulator of G protein signaling containing domain protein
Axin1	NM_009733.1-3461s1c1	TRCN0000054983	12005	3UTR	CCTTCAACATAGCTGTCTCTT	G-protein signaling	Regulator of G protein signaling containing domain protein
Axin1	NM_009733.1-1104s1c1	TRCN0000054986	12005	CDS	CCCACTTTGAATGAGGATGAA	G-protein signaling	Regulator of G protein signaling containing domain protein
Axin2	NM_015732.3-3843s1c1	TRCN0000012683	12006	3UTR	CGCTCGGGTTTGTGTTAAGTT	G-protein signaling	Regulator of G protein signaling containing domain protein
Axin2	NM_015732.3-1621s1c1	TRCN0000012685	12006	CDS	GCTATGAAGAGGACCCACAAA	G-protein signaling	Regulator of G protein signaling containing domain protein
Axin2	NM_015732.3-2610s1c1	TRCN0000012686	12006	CDS	GAGCTGGTTGTCACCTACTTT	G-protein signaling	Regulator of G protein signaling containing domain protein
Axin2	NM_015732.3-1167s1c1	TRCN0000012687	12006	CDS	CCAGTCAATCCTTATCACGTA	G-protein signaling	Regulator of G protein signaling containing domain protein
Axin2	NM_015732.3-729s1c1	TRCN0000012684	12006	CDS	GCAATCTATAAGAGGTACATT	G-protein signaling	Regulator of G protein signaling containing domain protein
Bdkrb1	NM_007539.1-675s1c1	TRCN0000028146	12061	CDS	CCTCTACTTCAACTTTCACAT	G-protein signaling	G-protein receptor
Bdkrb1	NM_007539.1-423s1c1	TRCN0000028187	12061	CDS	CCGCTACAGGTTGCTGGTATA	G-protein signaling	G-protein receptor
Bdkrb1	NM_007539.1-259s1c1	TRCN0000028128	12061	CDS	GCAGCTTCTGATCTGGTGTTT	G-protein signaling	G-protein receptor
Bdkrb1	NM_007539.1-222s1c1	TRCN0000028130	12061	CDS	GCGCCTAACCATAGCAGAAAT	G-protein signaling	G-protein receptor
Bdkrb1	NM_007539.1-670s1c1	TRCN0000028155	12061	CDS	GCCATCCTCTACTTCAACTTT	G-protein signaling	G-protein receptor
Celsr1	NM_009886.1-5275s1c1	TRCN0000027368	12614	CDS	CCAGATTCTCAACAGCTACAT	Alzheimer's Disease risk gene	http://www.alzforum.org/new/detail.asp?id=2493; this paper was retracted 2011
Celsr1	NM_009886.1-2370s1c1	TRCN0000027386	12614	CDS	CGCAGGTCTTTATCAACGTTA	Alzheimer's Disease risk gene	http://www.alzforum.org/new/detail.asp?id=2493; this paper was retracted 2011
Celsr1	NM_009886.1-4952s1c1	TRCN0000027366	12614	CDS	GCTGCGTTTATTGCCAACAAT	Alzheimer's Disease risk gene	http://www.alzforum.org/new/detail.asp?id=2493; this paper was retracted 2011
Celsr1	NM_009886.1-3632s1c1	TRCN0000027389	12614	CDS	CGCGTGACCATCATTACAGAT	Alzheimer's Disease risk gene	http://www.alzforum.org/new/detail.asp?id=2493; this paper was retracted 2011
Celsr1	NM_009886.1-1071s1c1	TRCN0000027349	12614	CDS	CCGTAACTGTCAGTGACACTA	Alzheimer's Disease risk gene	http://www.alzforum.org/new/detail.asp?id=2493; this paper was retracted 2011
Cnp	NM_009923.1-337s1c1	TRCN0000114973	12799	CDS	CGCTGATGCTTACAAGATCAT	Phosphodiesterase (PDE)
Cnp	NM_009923.1-232s1c1	TRCN0000114974	12799	CDS	CGAGTGCAAGACGCTATTCAT	Phosphodiesterase (PDE)
Cnp	NM_009923.1-758s1c1	TRCN0000114972	12799	CDS	CGACACTTTATTTCTGGAGAT	Phosphodiesterase (PDE)
Cnp	NM_009923.1-1636s1c1	TRCN0000114971	12799	3UTR	CCCAGATGCATCCAAGAACTT	Phosphodiesterase (PDE)
Cnp	NM_009923.1-1240s1c1	TRCN0000114975	12799	CDS	GACTAAGAAGATGGAGGTCAA	Phosphodiesterase (PDE)
Dlg4	NM_007864.1-606s1c1	TRCN0000025479	13385	CDS	CCCTGGAGATAATAGCATCTA	Positive control for disruption of synapse development
Dlg4	NM_007864.1-2031s1c1	TRCN0000025480	13385	CDS	GCTAGAGATCAATAAGCGGAT	Positive control for disruption of synapse development
Dlg4	NM_007864.1-745s1c1	TRCN0000025481	13385	CDS	GCAGCCCTGAAGAACACATAT	Positive control for disruption of synapse development
Dlg4	NM_007864.1-870s1c1	TRCN0000025482	13385	CDS	GATCAGTCATAGCAGCTACTT	Positive control for disruption of synapse development
Dlg4	NM_007864.1-1756s1c1	TRCN0000025483	13385	CDS	ACACGTCCTAAGCGGGAATAT	Positive control for disruption of synapse development
Dupd1	XM_487320.1-759s1c1	TRCN0000081356	435391	CDS	CCTGATGATCCACAAGAACAT	Dual specificity protein phosphatase (Dusp)
Dupd1	XM_487320.1-470s1c1	TRCN0000081357	435391	CDS	GCAAGTTCCTAAAGGAAAGAA	Dual specificity protein phosphatase (Dusp)
Dupd1	XM_487320.1-292s1c1	TRCN0000081354	435391	CDS	CGCTTCATCCAGTGTAAGAAA	Dual specificity protein phosphatase (Dusp)
Dupd1	XM_487320.1-462s1c1	TRCN0000081355	435391	CDS	CCAAGATAGCAAGTTCCTAAA	Dual specificity protein phosphatase (Dusp)
Dupd1	XM_487320.1-51s1c1	TRCN0000081353	435391	CDS	CGACACCATCACAGGATCTTA	Dual specificity protein phosphatase (Dusp)
Dusp1	NM_013642.1-842s1c1	TRCN0000029022	19252	CDS	TCCTGGTTCAACGAGGCTATT	Dual specificity protein phosphatase (Dusp)
Dusp1	NM_013642.1-990s1c1	TRCN0000054680	19252	CDS	CCTTTGAGTTTGTGAAGCAGA	Dual specificity protein phosphatase (Dusp)
Dusp1	NM_013642.1-322s1c1	TRCN0000054679	19252	CDS	CCTGGAGCATATCGTGCCCAA	Dual specificity protein phosphatase (Dusp)
Dusp1	NM_013642.1-1192s1c1	TRCN0000054678	19252	CDS	CAGTGCCCTGAACTACCTTAA	Dual specificity protein phosphatase (Dusp)
Dusp1	NM_013642.1-958s1c1	TRCN0000029020	19252	CDS	CATGAGGACTAACCGGGTAAA	Dual specificity protein phosphatase (Dusp)
Dusp10	NM_022019.2-727s1c1	TRCN0000081109	63953	CDS	CCACATTAACTGTGCCGATAA	Dual specificity protein phosphatase (Dusp)
Dusp10	NM_022019.2-1671s1c1	TRCN0000081108	63953	3UTR	CGCTCTTCTTTCCTTTCCTTT	Dual specificity protein phosphatase (Dusp)
Dusp10	NM_022019.2-220s1c1	TRCN0000081112	63953	CDS	CCTTTGTTTAGACTCAAGCTA	Dual specificity protein phosphatase (Dusp)
Dusp10	NM_022019.2-613s1c1	TRCN0000081110	63953	CDS	CCTGGCAAAGAAGATGACCAA	Dual specificity protein phosphatase (Dusp)
Dusp10	NM_022019.2-1551s1c1	TRCN0000081111	63953	CDS	CGCCAAGAATCCTTACACCAA	Dual specificity protein phosphatase (Dusp)
Dusp11	NM_028099.2-421s1c1	TRCN0000081480	72102	CDS	CGCTATTATAAAGTAGAGGAT	Dual specificity protein phosphatase (Dusp)
Dusp11	NM_028099.2-271s1c1	TRCN0000081481	72102	CDS	ACTCGTTTCATTGCTTTCAAA	Dual specificity protein phosphatase (Dusp)
Dusp11	NM_028099.2-345s1c1	TRCN0000081482	72102	CDS	CCCTTTGGATCTGTTTAATAA	Dual specificity protein phosphatase (Dusp)
Dusp11	NM_028099.2-3042s1c1	TRCN0000081478	72102	3UTR	GCCCTTTGATTTGACTCCTTT	Dual specificity protein phosphatase (Dusp)
Dusp11	NM_028099.2-1071s1c1	TRCN0000081479	72102	CDS	CCCATACTACTGGGAATGGAA	Dual specificity protein phosphatase (Dusp)
Dusp12	NM_023173.2-1167s1c1	TRCN0000081063	80915	3UTR	CTTGGGCTAGATCCTGTGAAA	Dual specificity protein phosphatase (Dusp)
Dusp12	NM_023173.2-1010s1c1	TRCN0000081066	80915	CDS	AGTGCCAAGTTGGGTTCCTTT	Dual specificity protein phosphatase (Dusp)
Dusp12	NM_023173.2-629s1c1	TRCN0000081064	80915	CDS	GCAATGGGATACGAAGTCGAT	Dual specificity protein phosphatase (Dusp)
Dusp12	NM_023173.2-710s1c1	TRCN0000081067	80915	CDS	CTTTGGAATTTACCTCAGGAA	Dual specificity protein phosphatase (Dusp)
Dusp12	NM_023173.2-528s1c1	TRCN0000081065	80915	CDS	CCGACCAGCTTACCTTTGAAA	Dual specificity protein phosphatase (Dusp)
Dusp13	NM_013849.2-488s1c1	TRCN0000081031	27389	CDS	CCTCTGGAGTACTATGGCATT	Dual specificity protein phosphatase (Dusp)
Dusp13	NM_013849.2-557s1c1	TRCN0000081029	27389	CDS	GTTGCTCGTTACATCAGAGAT	Dual specificity protein phosphatase (Dusp)
Dusp13	NM_013849.2-383s1c1	TRCN0000081030	27389	CDS	GCCAGAGACAAGGGTCGTCTA	Dual specificity protein phosphatase (Dusp)
Dusp13	NM_013849.2-716s1c1	TRCN0000081032	27389	CDS	CGAGATATCTGTCCCAACTCA	Dual specificity protein phosphatase (Dusp)
Dusp13	NM_013849.2-875s1c1	TRCN0000081028	27389	3UTR	GCCTCTGCTGTTTCCAGAGAT	Dual specificity protein phosphatase (Dusp)
Dusp14	NM_019819.2-770s1c1	TRCN0000030048	56405	CDS	CTTTGGGAAGTCTTCAGTTAA	Dual specificity protein phosphatase (Dusp)
Dusp14	NM_019819.2-359s1c1	TRCN0000030047	56405	CDS	TCAGATCACCTCCTCTCTCTT	Dual specificity protein phosphatase (Dusp)
Dusp14	NM_019819.2-681s1c1	TRCN0000030046	56405	CDS	GAGGCATACAACTGGGTGAAA	Dual specificity protein phosphatase (Dusp)
Dusp14	NM_019819.2-841s1c1	TRCN0000030045	56405	CDS	CCCGACACTTGATGCCTTATT	Dual specificity protein phosphatase (Dusp)
Dusp14	NM_019819.2-635s1c1	TRCN0000030044	56405	CDS	CCTCTGTATTGCGTACCTGAT	Dual specificity protein phosphatase (Dusp)
Dusp15	NM_145744.1-131s1c1	TRCN0000080864	252864	CDS	CCGGAATAAGATCACACATAT	Dual specificity protein phosphatase (Dusp)
Dusp15	NM_145744.1-384s1c1	TRCN0000080863	252864	3UTR	CATCCCATGACATCTCACCAA	Dual specificity protein phosphatase (Dusp)
Dusp15	NM_145744.1-250s1c1	TRCN0000080866	252864	CDS	TCAAAGAATGCGTCCACTTTA	Dual specificity protein phosphatase (Dusp)
Dusp15	NM_145744.1-248s1c1	TRCN0000080867	252864	CDS	CTTCAAAGAATGCGTCCACTT	Dual specificity protein phosphatase (Dusp)
Dusp15	NM_145744.1-309s1c1	TRCN0000080865	252864	CDS	CACTGGCCTTTGAAGCATGAA	Dual specificity protein phosphatase (Dusp)
Dusp16	NM_181320.2-540s1c1	TRCN0000081314	70686	CDS	GCTAATTGATAGCCGACCATT	Dual specificity protein phosphatase (Dusp)
Dusp16	NM_181320.2-2692s1c1	TRCN0000081313	70686	3UTR	GCGGATCTAATGGAGGCATTT	Dual specificity protein phosphatase (Dusp)
Dusp16	NM_181320.2-676s1c1	TRCN0000081315	70686	CDS	GCAAAGCATAAGGTTGACATT	Dual specificity protein phosphatase (Dusp)
Dusp16	NM_181320.2-539s1c1	TRCN0000081316	70686	CDS	TGCTAATTGATAGCCGACCAT	Dual specificity protein phosphatase (Dusp)
Dusp16	NM_181320.2-934s1c1	TRCN0000081317	70686	CDS	CCAACTCGAATTCTTCCCAAT	Dual specificity protein phosphatase (Dusp)
Dusp18	NM_173745.3-695s1c1	TRCN0000080716	75219	CDS	CCTCATGAAGTACCATGCCAT	Dual specificity protein phosphatase (Dusp)
Dusp18	NM_173745.3-494s1c1	TRCN0000080714	75219	CDS	CGTCTCAGTAGAGGTAGCAAA	Dual specificity protein phosphatase (Dusp)
Dusp18	NM_173745.3-458s1c1	TRCN0000080717	75219	CDS	CCTACTGTCCAGCAATCAGAT	Dual specificity protein phosphatase (Dusp)
Dusp18	NM_173745.3-1350s1c1	TRCN0000080713	75219	3UTR	CCCAGAAACAAATCTGCCAAA	Dual specificity protein phosphatase (Dusp)
Dusp18	NM_173745.3-797s1c1	TRCN0000080715	75219	CDS	CCATTACGAGTTGCAGCTCTT	Dual specificity protein phosphatase (Dusp)
Dusp19	NM_024438.2-431s1c1	TRCN0000081190	68082	CDS	GAAAGCATAAGGTGACTCATA	Dual specificity protein phosphatase (Dusp)
Dusp19	NM_024438.2-1299s1c1	TRCN0000081188	68082	3UTR	CGCCAAGAGTACCAGAATCAA	Dual specificity protein phosphatase (Dusp)
Dusp19	NM_024438.2-514s1c1	TRCN0000081191	68082	CDS	TCTATACTGGATGTGCCTGAA	Dual specificity protein phosphatase (Dusp)
Dusp19	NM_024438.2-486s1c1	TRCN0000081189	68082	CDS	CCTCAGTGAGTTTACATATAA	Dual specificity protein phosphatase (Dusp)
Dusp19	NM_024438.2-240s1c1	TRCN0000081192	68082	CDS	GACCACGCTAACTGGAAAGAA	Dual specificity protein phosphatase (Dusp)
Dusp2	NM_010090.2-800s1c1	TRCN0000028961	13537	CDS	CAGGAGGCTATCAGCTTCATA	Dual specificity protein phosphatase (Dusp)
Dusp2	NM_010090.2-801s21c1	TRCN0000234064	13537	CDS	AGGAGGCTATCAGCTTCATAG	Dual specificity protein phosphatase (Dusp)
Dusp2	NM_010090.2-768s21c1	TRCN0000218120	13537	CDS	ATAACCAGATGGTGGAGATAA	Dual specificity protein phosphatase (Dusp)
Dusp2	NM_010090.2-607s1c1	TRCN0000028962	13537	CDS	TCCTGTGGAAATCTTGCCCTA	Dual specificity protein phosphatase (Dusp)
Dusp2	NM_010090.2-891s21c1	TRCN0000234065	13537	CDS	TCTGCCTGGCATACCTGATTC	Dual specificity protein phosphatase (Dusp)
Dusp21	XM_135794.3-315s1c1	TRCN0000080686	73547	CDS	GCTCCTAATTCTTACCTCTAT	Dual specificity protein phosphatase (Dusp)
Dusp21	XM_135794.3-588s1c1	TRCN0000080684	73547	CDS	CGCATGATCTACTCTCCTATA	Dual specificity protein phosphatase (Dusp)
Dusp21	XM_135794.3-578s1c1	TRCN0000080687	73547	CDS	GAATACCGTTCGCATGATCTA	Dual specificity protein phosphatase (Dusp)
Dusp21	XM_135794.3-685s1c1	TRCN0000080683	73547	3UTR	TGGGTCCTACATCAAGATAAA	Dual specificity protein phosphatase (Dusp)
Dusp21	XM_135794.3-311s1c1	TRCN0000080685	73547	CDS	CGATGCTCCTAATTCTTACCT	Dual specificity protein phosphatase (Dusp)
Dusp22	NM_134068.1-844s1c1	TRCN0000081343	105352	3UTR	CCTGTCTGTTTCGTAATAGTA	Dual specificity protein phosphatase (Dusp)
Dusp22	NM_134068.1-154s1c1	TRCN0000081344	105352	CDS	CCCATGTTGGAGGGAGTTAAA	Dual specificity protein phosphatase (Dusp)
Dusp22	NM_134068.1-109s1c1	TRCN0000081347	105352	CDS	AGGAACAAGGTGACACACATT	Dual specificity protein phosphatase (Dusp)
Dusp22	NM_134068.1-433s1c1	TRCN0000081345	105352	CDS	CAGGAGTTTGAGAAACATGAA	Dual specificity protein phosphatase (Dusp)
Dusp22	NM_134068.1-155s1c1	TRCN0000081346	105352	CDS	CCATGTTGGAGGGAGTTAAAT	Dual specificity protein phosphatase (Dusp)
Dusp23	XM_129566.2-326s1c1	TRCN0000080754	68440	CDS	CCGGAACAGATCGACCAATTT	Dual specificity protein phosphatase (Dusp)
Dusp23	XM_129566.2-544s1c1	TRCN0000080755	68440	CDS	CCAGTTCTACCAGCGAACAAA	Dual specificity protein phosphatase (Dusp)
Dusp23	XM_129566.2-503s1c1	TRCN0000080756	68440	CDS	CCAGGATCCATTGAGACGTAT	Dual specificity protein phosphatase (Dusp)
Dusp23	XM_129566.2-957s1c1	TRCN0000080753	68440	3UTR	CCTGAGGATGATGGGATTCTA	Dual specificity protein phosphatase (Dusp)
Dusp23	XM_129566.2-337s1c1	TRCN0000080757	68440	CDS	CGACCAATTTGTGAAGATCGT	Dual specificity protein phosphatase (Dusp)
Dusp26	NM_025869.1-581s1c1	TRCN0000081465	66959	CDS	TCAACGTCTTTGAGTTGGAAA	Dual specificity protein phosphatase (Dusp)
Dusp26	NM_025869.1-723s1c1	TRCN0000081467	66959	CDS	CGTGCTCAACGCCTCACACAA	Dual specificity protein phosphatase (Dusp)
Dusp26	NM_025869.1-951s1c1	TRCN0000081464	66959	CDS	CCTCATGCTGTATCACCACTT	Dual specificity protein phosphatase (Dusp)
Dusp26	NM_025869.1-625s1c1	TRCN0000081466	66959	CDS	GCCTGTAACCATGCTGACGAA	Dual specificity protein phosphatase (Dusp)
Dusp26	NM_025869.1-1151s1c1	TRCN0000081463	66959	3UTR	CCCAAGTGACAGGTAGTAGAA	Dual specificity protein phosphatase (Dusp)
Dusp27	XM_136364.6-2270s1c1	TRCN0000080909	240892	CDS	GCCAGTATCCAGAACTGGATT	Dual specificity protein phosphatase (Dusp)
Dusp27	XM_136364.6-3002s1c1	TRCN0000080912	240892	CDS	CTCCGGGAAACAGAGTCTAAA	Dual specificity protein phosphatase (Dusp)
Dusp27	XM_136364.6-663s1c1	TRCN0000080910	240892	CDS	GCACAGGAGTTTACACTGGTT	Dual specificity protein phosphatase (Dusp)
Dusp27	XM_136364.6-3898s1c1	TRCN0000080908	240892	3UTR	CCACTGAGAAAGACCTGACTT	Dual specificity protein phosphatase (Dusp)
Dusp27	XM_136364.6-2877s1c1	TRCN0000080911	240892	CDS	GCATGGGTAACGAGATGGATA	Dual specificity protein phosphatase (Dusp)
Dusp28	NM_175118.2-665s1c1	TRCN0000081048	67446	3UTR	CCAAATCCAAACCAGCACGTT	Dual specificity protein phosphatase (Dusp)
Dusp28	NM_175118.2-399s1c1	TRCN0000081051	67446	CDS	GCCCGGTAGCCGAGCCCAATT	Dual specificity protein phosphatase (Dusp)
Dusp28	NM_175118.2-194s1c1	TRCN0000081052	67446	CDS	CCCGTGTTCGACGACCCAGCT	Dual specificity protein phosphatase (Dusp)
Dusp28	NM_175118.2-283s1c1	TRCN0000081049	67446	CDS	CTGTCTCGTGTACTGCAAGAA	Dual specificity protein phosphatase (Dusp)
Dusp3	NM_028207.1-282s1c1	TRCN0000080794	72349	CDS	CATCACCTACTTGGGCATCAA	Dual specificity protein phosphatase (Dusp)
Dusp3	NM_028207.1-759s1c1	TRCN0000080793	72349	3UTR	CCTAAGAAGTTCTGCTCCTTA	Dual specificity protein phosphatase (Dusp)
Dusp3	NM_028207.1-259s1c1	TRCN0000080796	72349	CDS	GCTAGCTTCTACGAGGATTCT	Dual specificity protein phosphatase (Dusp)
Dusp3	NM_028207.1-138s1c1	TRCN0000080795	72349	CDS	CCCGAGGGTCTACGTGGGCAA	Dual specificity protein phosphatase (Dusp)
Dusp3	NM_028207.1-334s1c1	TRCN0000080797	72349	CDS	GCTTACTTTGAAAGGGCCACA	Dual specificity protein phosphatase (Dusp)
Dusp4	NM_176933.3-543s1c1	TRCN0000054352	319520	CDS	ACGGACATCTGCCTGCTTAAA	Dual specificity protein phosphatase (Dusp)
Dusp4	NM_176933.3-813s1c1	TRCN0000054349	319520	CDS	GTCTCTTCAGACTGTCCCAAT	Dual specificity protein phosphatase (Dusp)
Dusp4	NM_176933.3-830s1c1	TRCN0000054350	319520	CDS	CAATCACTTTGAGGGTCATTA	Dual specificity protein phosphatase (Dusp)
Dusp4	NM_176933.3-920s1c1	TRCN0000054348	319520	CDS	CGAGTACATCGACGCAGTAAA	Dual specificity protein phosphatase (Dusp)
Dusp4	NM_176933.3-170s1c1	TRCN0000054351	319520	CDS	GCTGATGAACCGGGATGAGAA	Dual specificity protein phosphatase (Dusp)
Dusp5	XM_140740.5-994s1c1	TRCN0000080889	240672	CDS	GCTGACATTAGCTCCCACTTT	Dual specificity protein phosphatase (Dusp)
Dusp5	XM_140740.5-2094s1c1	TRCN0000080888	240672	3UTR	CCTTGGACTTTGGTGTGATTT	Dual specificity protein phosphatase (Dusp)
Dusp5	XM_140740.5-1294s1c1	TRCN0000080891	240672	CDS	TCCACGTTTATAGGCCATTTA	Dual specificity protein phosphatase (Dusp)
Dusp5	XM_140740.5-822s1c1	TRCN0000080892	240672	CDS	CCCGGTTGAAATCCTTCCCTT	Dual specificity protein phosphatase (Dusp)
Dusp5	XM_140740.5-676s1c1	TRCN0000080890	240672	CDS	GAGACCTTCTACTCACAGTAT	Dual specificity protein phosphatase (Dusp)
Dusp6	NM_026268.1-1413s1c1	TRCN0000055038	67603	CDS	CGATGCTTACGACATTGTTAA	Dual specificity protein phosphatase (Dusp)
Dusp6	NM_026268.1-1279s1c1	TRCN0000055041	67603	CDS	CCTGAGGCCATTTCTTTCATA	Dual specificity protein phosphatase (Dusp)
Dusp6	NM_026268.1-605s1c1	TRCN0000055039	67603	CDS	CACACATCGAATCTGCCATTA	Dual specificity protein phosphatase (Dusp)
Dusp6	NM_026268.1-1401s1c1	TRCN0000055042	67603	CDS	CCTGTCCATGAACGATGCTTA	Dual specificity protein phosphatase (Dusp)
Dusp6	NM_026268.1-1152s1c1	TRCN0000055040	67603	CDS	GTTTGGCATCAAGTACATCTT	Dual specificity protein phosphatase (Dusp)
Dusp7	NM_153459.1-1039s1c1	TRCN0000080730	235584	CDS	CCATAACCTGTTCCCGATCAA	Dual specificity protein phosphatase (Dusp)
Dusp7	NM_153459.1-604s1c1	TRCN0000080729	235584	CDS	CCTGGATGTACTTGGCAAATA	Dual specificity protein phosphatase (Dusp)
Dusp7	NM_153459.1-1821s1c1	TRCN0000080728	235584	3UTR	CCCTGGTTCTACCATTTCCTA	Dual specificity protein phosphatase (Dusp)
Dusp7	NM_153459.1-872s1c1	TRCN0000080731	235584	CDS	CTGTCCCTCAATGATGCCTAT	Dual specificity protein phosphatase (Dusp)
Dusp7	NM_153459.1-353s1c1	TRCN0000080732	235584	CDS	CAGACGGAATACTCTGAGCAT	Dual specificity protein phosphatase (Dusp)
Dusp8	NM_008748.1-1288s1c1	TRCN0000028982	18218	CDS	CCTGGACATCAAGTCGGCCTA	Dual specificity protein phosphatase (Dusp)
Dusp8	NM_008748.1-866s1c1	TRCN0000028983	18218	CDS	GCCATCGCGTACATCATGAAA	Dual specificity protein phosphatase (Dusp)
Dusp8	NM_008748.1-907s1c1	TRCN0000028979	18218	CDS	CGACGCATACAGGTTTGTGAA	Dual specificity protein phosphatase (Dusp)
Dusp8	NM_008748.1-784s1c1	TRCN0000028981	18218	CDS	CGAGTTTATTGATAAAGCCAA	Dual specificity protein phosphatase (Dusp)
Dusp8	NM_008748.1-231s1c1	TRCN0000028980	18218	CDS	GCTCTGTGAATATCTGCTGTT	Dual specificity protein phosphatase (Dusp)
Dusp9	NM_029352.3-1956s1c1	TRCN0000081018	75590	3UTR	GCCCTTCTTGCTGTTTCATTT	Dual specificity protein phosphatase (Dusp)
Dusp9	NM_029352.3-932s1c1	TRCN0000081021	75590	CDS	CCTGTGCTTGAGCTCTGATTT	Dual specificity protein phosphatase (Dusp)
Dusp9	NM_029352.3-1421s1c1	TRCN0000081022	75590	CDS	CTCACCTAACTTCAACTTTAT	Dual specificity protein phosphatase (Dusp)
Dusp9	NM_029352.3-1161s1c1	TRCN0000081019	75590	CDS	CCTAACCTCTTTGAGAAGAAT	Dual specificity protein phosphatase (Dusp)
Dusp9	NM_029352.3-1226s1c1	TRCN0000081020	75590	CDS	CCAGAATCTGTCCCAGTTCTT	Dual specificity protein phosphatase (Dusp)
F2r	NM_010169.2-282s1c1	TRCN0000026806	14062	CDS	AGGGCAGTCTACTTAAATATA	G-protein signaling	G-protein receptor
F2r	NM_010169.2-1316s1c1	TRCN0000026809	14062	CDS	CCTGAATAACAGCATATACAA	G-protein signaling	G-protein receptor
F2r	NM_010169.2-1303s1c1	TRCN0000026847	14062	CDS	CCTGCTCTAGTCACCTGAATA	G-protein signaling	G-protein receptor
F2r	NM_010169.2-1172s1c1	TRCN0000026818	14062	CDS	CGATCCGTTGATTTACTACTA	G-protein signaling	G-protein receptor
F2r	NM_010169.2-731s1c1	TRCN0000026803	14062	CDS	CAACTTCACTTGCGTGGTCAT	G-protein signaling	G-protein receptor
Gdpd2	NM_023608.2-1594s1c1	TRCN0000099373	71584	CDS	CCAGGATAATATCTCAGTGAA	Phosphodiesterase (PDE)
Gdpd2	NM_023608.2-2351s1c1	TRCN0000099370	71584	3UTR	CCCTCACACTTCATCTTCTTT	Phosphodiesterase (PDE)
Gdpd2	NM_023608.2-915s1c1	TRCN0000099372	71584	CDS	GCATCATGAAACTCAGAGATT	Phosphodiesterase (PDE)
Gdpd2	NM_023608.2-1324s1c1	TRCN0000099371	71584	CDS	CCTTTCCATCATGTTTGACTT	Phosphodiesterase (PDE)
Gdpd2	NM_023608.2-337s1c1	TRCN0000099374	71584	CDS	CCACTGGAGGAAATATCCTAA	Phosphodiesterase (PDE)
Ghsr	NM_177330.2-591s1c1	TRCN0000028753	208188	CDS	CTCTGCAAACTCTTCCAGTTT	G-protein signaling	G-protein receptor
Ghsr	NM_177330.2-1016s1c1	TRCN0000028712	208188	CDS	CCACAAACAGACAGTGAAGAT	G-protein signaling	G-protein receptor
Ghsr	NM_177330.2-1320s1c1	TRCN0000028676	208188	CDS	TGGACAAAGTCGAGCATCAAT	G-protein signaling	G-protein receptor
Ghsr	NM_177330.2-1243s1c1	TRCN0000028725	208188	CDS	CCGTGTTCAAACTTCTAGGAT	G-protein signaling	G-protein receptor
Ghsr	NM_177330.2-1139s1c1	TRCN0000028733	208188	CDS	GCAGATCAGTCAGTACTGCAA	G-protein signaling	G-protein receptor
Gipc1	NM_018771.3-1034s1c1	TRCN0000037200	67903	CDS	CCAGATGAATTTGTCTTTGAT	G-protein signaling	Scaffold protein
Gipc1	NM_018771.3-1024s1c1	TRCN0000037203	67903	CDS	CTTCGCATTCCCAGATGAATT	G-protein signaling	Scaffold protein
Gipc1	NM_018771.3-322s1c1	TRCN0000037201	67903	CDS	CACTAATGTCAAGGAGCTGTA	G-protein signaling	Scaffold protein
Gipc1	NM_018771.3-731s1c1	TRCN0000037202	67903	CDS	GAACCTCGAAAGGCCTTTGAT	G-protein signaling	Scaffold protein
Gipc1	NM_018771.3-556s1c1	TRCN0000037199	67903	CDS	CGCCTTCATTAAGCGCATCAA	G-protein signaling	Scaffold protein
Gphn	NM_172952.1-2759s1c1	TRCN0000098585	268566	3UTR	CCCTTCTTAGTATGCTTCATA	Positive control for disruption of synapse development
Gphn	NM_172952.1-1761s1c1	TRCN0000098586	268566	CDS	CCCAACAATCAACCTGGGAAT	Positive control for disruption of synapse development
Gphn	NM_172952.1-208s1c1	TRCN0000098587	268566	CDS	GCATACAAGATAGTACCAGAT	Positive control for disruption of synapse development
Gphn	NM_172952.1-2108s1c1	TRCN0000098588	268566	CDS	CCATCATCAAAGCCAGGTTAT	Positive control for disruption of synapse development
Gphn	NM_172952.1-485s1c1	TRCN0000098589	268566	CDS	GCAAGAAAGGATCTCAGGAAT	Positive control for disruption of synapse development
Gpr116	NM_001081178.1-1681s21c1	TRCN0000265571	224792	CDS	CAATAACCCGGGACCCAATTT	G-protein signaling	G-protein receptor
Gpr116	NM_001081178.1-6428s21c1	TRCN0000226143	224792	3UTR	CACACGCCTATCCCAATTTAA	G-protein signaling	G-protein receptor
Gpr116	NM_001081178.1-5892s21c1	TRCN0000265577	224792	3UTR	TGGTTTACCCTTCGGAATATA	G-protein signaling	G-protein receptor
Gpr116	NM_001081178.1-2642s21c1	TRCN0000218475	224792	CDS	AGACATACTTGCTACCATTAA	G-protein signaling	G-protein receptor
Gpr116	NM_001081178.1-1196s21c1	TRCN0000254586	224792	CDS	CATCCAGAACAGCGACAAATA	G-protein signaling	G-protein receptor
Gpr158	XM_140850.3-2560s1c1	TRCN0000028742	241263	CDS	CGGCTATATTCCATACAATTA	G-protein signaling	G-protein receptor
Gpr158	XM_140850.3-1682s1c1	TRCN0000028751	241263	CDS	CCTTAACAACTCAGAGTGTAT	G-protein signaling	G-protein receptor
Gpr158	XM_140850.3-2091s1c1	TRCN0000028727	241263	CDS	CCGGTCGTTATTCTGTACTTT	G-protein signaling	G-protein receptor
Gpr158	XM_140850.3-2549s1c1	TRCN0000028716	241263	CDS	GCTCATTATCACGGCTATATT	G-protein signaling	G-protein receptor
Gpr158	XM_140850.3-2114s1c1	TRCN0000028697	241263	CDS	GCCAAGTACATTTCGTTGTAT	G-protein signaling	G-protein receptor
Gria1	NM_008165.2-3444s1c1	TRCN0000103045	14799	3UTR	CCCAGAAAGAATACTACCTAA	G-protein signaling	G-protein receptor
Gria1	NM_008165.2-1751s1c1	TRCN0000103049	14799	CDS	GCCGTTTCAGTCCTTATGAAT	Glutamate receptor	glutamate receptor, ionotropic, AMPA
Gria1	NM_008165.2-2340s1c1	TRCN0000103046	14799	CDS	CGCCCTGAGAAATCCAGTAAA	Glutamate receptor	glutamate receptor, ionotropic, AMPA
Gria1	NM_008165.2-272s1c1	TRCN0000103048	14799	CDS	GCGACAGCTTTGAGATGACTT	Glutamate receptor	glutamate receptor, ionotropic, AMPA
Gria1	NM_008165.2-1287s1c1	TRCN0000103047	14799	CDS	CGTCCAGAATAGAACCTACAT	Glutamate receptor	glutamate receptor, ionotropic, AMPA
Gria2	NM_013540.1-2778s1c1	TRCN0000102943	14800	CDS	CCTCGCAGAATTCCCAGAATT	Glutamate receptor	glutamate receptor, ionotropic, AMPA
Gria2	NM_013540.1-1744s1c1	TRCN0000102942	14800	CDS	GCCATTCATGAGCCTTGGAAT	Glutamate receptor	glutamate receptor, ionotropic, AMPA
Gria2	NM_013540.1-1563s1c1	TRCN0000102944	14800	CDS	CCAAACATTGTGGATTCAAGT	Glutamate receptor	glutamate receptor, ionotropic, AMPA
Gria2	NM_013540.1-631s1c1	TRCN0000102941	14800	CDS	CCAATGGGATAAGTTCGCATA	Glutamate receptor	glutamate receptor, ionotropic, AMPA
Gria2	NM_013540.1-2927s1c1	TRCN0000102940	14800	3UTR	CGTGTTATGACTCCAGAATTT	Glutamate receptor	glutamate receptor, ionotropic, AMPA
Gria3	NM_016886.1-1165s1c1	TRCN0000102931	53623	CDS	CGTAGGACAAATTATACCATT	Glutamate receptor	glutamate receptor, ionotropic, AMPA
Gria3	NM_016886.1-2790s1c1	TRCN0000102930	53623	3UTR	GAGCCAGATTTCACTCTCCTT	Glutamate receptor	glutamate receptor, ionotropic, AMPA
Gria3	NM_016886.1-1076s1c1	TRCN0000102933	53623	CDS	CCTGGAGTCAAGGAATTGATA	Glutamate receptor	glutamate receptor, ionotropic, AMPA
Gria3	NM_016886.1-2281s1c1	TRCN0000102934	53623	CDS	CCGTGTGATACGATGAAAGTT	Glutamate receptor	glutamate receptor, ionotropic, AMPA
Gria3	NM_016886.1-2667s1c1	TRCN0000102932	53623	CDS	CGCTACATACAGAGAAGGCTA	Glutamate receptor	glutamate receptor, ionotropic, AMPA
Gria4	NM_019691.2-1635s1c1	TRCN0000103039	14802	CDS	AGTGGTTGTAACCACAATTAT	Glutamate receptor	glutamate receptor, ionotropic, AMPA
Gria4	NM_019691.2-818s1c1	TRCN0000103037	14802	CDS	GCCTCCTGGATCACTATGAAT	Glutamate receptor	glutamate receptor, ionotropic, AMPA
Gria4	NM_019691.2-3446s1c1	TRCN0000103035	14802	3UTR	GCCAGGGATCAACAGTTAATA	Glutamate receptor	glutamate receptor, ionotropic, AMPA
Gria4	NM_019691.2-1219s1c1	TRCN0000103038	14802	CDS	CGCTGGAAGAAACTAGATCAA	Glutamate receptor	glutamate receptor, ionotropic, AMPA
Gria4	NM_019691.2-1750s1c1	TRCN0000103036	14802	CDS	GCGAAACATATCGGTATCAAA	Glutamate receptor	glutamate receptor, ionotropic, AMPA
Grid1	NM_008166.1-1419s1c1	TRCN0000103040	14803	CDS	GCTGAGAATATCCTTGGACAA	Glutamate receptor	glutamate receptor, ionotropic, delta
Grid1	NM_008166.1-575s1c1	TRCN0000103044	14803	CDS	CGAGTATGATATCCGTGGGTT	Glutamate receptor	glutamate receptor, ionotropic, delta
Grid1	NM_008166.1-1793s1c1	TRCN0000103041	14803	CDS	CGTGCTCATATTCGTGTTGAA	Glutamate receptor	glutamate receptor, ionotropic, delta
Grid1	NM_008166.1-1794s1c1	TRCN0000103042	14803	CDS	GTGCTCATATTCGTGTTGAAT	Glutamate receptor	glutamate receptor, ionotropic, delta
Grid1	NM_008166.1-1446s1c1	TRCN0000103043	14803	CDS	CGTTACAAAGGGTTCTCCATA	Glutamate receptor	glutamate receptor, ionotropic, delta
Grid2	NM_008167.1-66s1c1	TRCN0000102900	14804	CDS	CGCTGATTCTATCATCCACAT	Glutamate receptor	glutamate receptor, ionotropic, delta
Grid2	NM_008167.1-1431s1c1	TRCN0000102901	14804	CDS	CCTATCTAACTACCTGGGTTT	Glutamate receptor	glutamate receptor, ionotropic, delta
Grid2	NM_008167.1-1797s1c1	TRCN0000102904	14804	CDS	GATGACATCTACTACACTCTA	Glutamate receptor	glutamate receptor, ionotropic, delta
Grid2	NM_008167.1-709s1c1	TRCN0000102902	14804	CDS	GCCACAGCCAAATCCTTCATA	Glutamate receptor	glutamate receptor, ionotropic, delta
Grid2	NM_008167.1-407s1c1	TRCN0000102903	14804	CDS	GCAACAGAAATGATGACTATA	Glutamate receptor	glutamate receptor, ionotropic, delta
Grik1	NM_146072.1-1145s1c1	TRCN0000100308	14805	CDS	CCTGGACATTATCAGTCTCAA	Glutamate receptor	glutamate receptor, ionotropic, kainate
Grik1	NM_146072.1-2746s1c1	TRCN0000100305	14805	3UTR	GCCTGCATCTATTAAATTGAA	Glutamate receptor	glutamate receptor, ionotropic, kainate
Grik1	NM_146072.1-351s1c1	TRCN0000100307	14805	CDS	GCTCTGGAAGTTCCACACATT	Glutamate receptor	glutamate receptor, ionotropic, kainate
Grik1	NM_146072.1-1874s1c1	TRCN0000100309	14805	CDS	GACCAGAATAGTTGGAGGAAT	Glutamate receptor	glutamate receptor, ionotropic, kainate
Grik1	NM_146072.1-1944s1c1	TRCN0000100306	14805	CDS	GCTGCCTTCTTGACAGTAGAA	Glutamate receptor	glutamate receptor, ionotropic, kainate
Grik2	NM_010349.1-2905s1c1	TRCN0000100270	14806	3UTR	GTTATCAACATGCACACATTT	Glutamate receptor	glutamate receptor, ionotropic, kainate
Grik2	NM_010349.1-1743s1c1	TRCN0000100271	14806	CDS	GCCGTTTATGACTCTTGGAAT	Glutamate receptor	glutamate receptor, ionotropic, kainate
Grik2	NM_010349.1-1745s1c1	TRCN0000100274	14806	CDS	CGTTTATGACTCTTGGAATAA	Glutamate receptor	glutamate receptor, ionotropic, kainate
Grik2	NM_010349.1-316s1c1	TRCN0000100273	14806	CDS	GCATTCAGATTTGCTGTGAAT	Glutamate receptor	glutamate receptor, ionotropic, kainate
Grik2	NM_010349.1-2339s1c1	TRCN0000100272	14806	CDS	CCTCCGATTATGCTTTCTTAA	Glutamate receptor	glutamate receptor, ionotropic, kainate
Grik4	NM_175481.2-1575s1c1	TRCN0000100298	110637	CDS	CCTACGGTTCAACTACAAGAT	Glutamate receptor	glutamate receptor, ionotropic, kainate
Grik4	NM_175481.2-2191s1c1	TRCN0000100297	110637	CDS	GCCATTGAGTATGGCACGATT	Glutamate receptor	glutamate receptor, ionotropic, kainate
Grik4	NM_175481.2-1120s1c1	TRCN0000100299	110637	CDS	CTGCTGTTTGACGCTGTCTAT	Glutamate receptor	glutamate receptor, ionotropic, kainate
Grik4	NM_175481.2-1757s1c1	TRCN0000100296	110637	CDS	CGCTGGGAATTAGTATTCTTT	Glutamate receptor	glutamate receptor, ionotropic, kainate
Grik4	NM_175481.2-3309s1c1	TRCN0000100295	110637	3UTR	CCTTTCCCTCACACTCAAATA	Glutamate receptor	glutamate receptor, ionotropic, kainate
Grik5	NM_008168.1-1005s1c1	TRCN0000100278	14809	CDS	GCTGGGAATGACCTCAGCGTT	Glutamate receptor	glutamate receptor, ionotropic, kainate
Grik5	NM_008168.1-3327s1c1	TRCN0000100275	14809	3UTR	GCCTTCAATTCCTGGTGAAGT	Glutamate receptor	glutamate receptor, ionotropic, kainate
Grik5	NM_008168.1-1574s1c1	TRCN0000100279	14809	CDS	TCCTGGAGAACCCGTATGTTA	Glutamate receptor	glutamate receptor, ionotropic, kainate
Grik5	NM_008168.1-2294s1c1	TRCN0000100277	14809	CDS	CCAACATTGAGTACGGCACTA	Glutamate receptor	glutamate receptor, ionotropic, kainate
Grik5	NM_008168.1-1575s1c1	TRCN0000100276	14809	CDS	CCTGGAGAACCCGTATGTTAT	Glutamate receptor	glutamate receptor, ionotropic, kainate
Grin1	NM_008169.1-2078s21c1	TRCN0000233329	14810	CDS	AGCGCATCACAGGCATCAATG	Glutamate receptor	glutamate receptor, ionotropic, NMDA
Grin1	NM_008169.1-1212s1c1	TRCN0000100294	14810	CDS	CCCAAATGACAGGAAGATCAT	Glutamate receptor	glutamate receptor, ionotropic, NMDA
Grin1	NM_008169.1-1128s21c1	TRCN0000257394	14810	CDS	CCGGAAGTTTGCCAACTATAG	Glutamate receptor	glutamate receptor, ionotropic, NMDA
Grin1	NM_008169.1-1842s21c1	TRCN0000233328	14810	CDS	CAGTCCCTTTGGCCGATTTAA	Glutamate receptor	glutamate receptor, ionotropic, NMDA
Grin1	NM_008169.1-561s1c1	TRCN0000100290	14810	CDS	CGTCTACAACTGGAACCATAT	Glutamate receptor	glutamate receptor, ionotropic, NMDA
Grin2a	NM_008170.2-747s1c1	TRCN0000100268	14811	CDS	CGGCTACGATTTCTTCTGGAT	Glutamate receptor	glutamate receptor, ionotropic, NMDA
Grin2a	NM_008170.2-4074s1c1	TRCN0000100266	14811	CDS	GCCAGACCATACCTCTGATAA	Glutamate receptor	glutamate receptor, ionotropic, NMDA
Grin2a	NM_008170.2-2103s1c1	TRCN0000100267	14811	CDS	GCACCAGTACATGACCAAATT	Glutamate receptor	glutamate receptor, ionotropic, NMDA
Grin2a	NM_008170.2-4253s1c1	TRCN0000100269	14811	CDS	GCCACAGTGATGTGTATATTT	Glutamate receptor	glutamate receptor, ionotropic, NMDA
Grin2a	NM_008170.2-3535s1c1	TRCN0000100265	14811	CDS	CCCAACAATGACCAGTATAAA	Glutamate receptor	glutamate receptor, ionotropic, NMDA
Grin2b	NM_008171.2-3286s1c1	TRCN0000100232	14812	CDS	GCCAAATCTAGGAGGGAGTTT	Glutamate receptor	glutamate receptor, ionotropic, NMDA
Grin2b	NM_008171.2-1083s1c1	TRCN0000100230	14812	CDS	GCTGGTGATAATCCTTCTGAA	Glutamate receptor	glutamate receptor, ionotropic, NMDA
Grin2b	NM_008171.2-2282s1c1	TRCN0000100231	14812	CDS	GCTATGGCATTGCTATCCAAA	Glutamate receptor	glutamate receptor, ionotropic, NMDA
Grin2b	NM_008171.2-2085s1c1	TRCN0000100234	14812	CDS	CCGTAATAACTATGCAGAAAT	Glutamate receptor	glutamate receptor, ionotropic, NMDA
Grin2b	NM_008171.2-258s1c1	TRCN0000100233	14812	CDS	CGATCTTATGTCTGACCGGAA	Glutamate receptor	glutamate receptor, ionotropic, NMDA
Grin2c	NM_010350.1-4639s1c1	TRCN0000100330	14813	3UTR	GCTTATGACCTTAGCAGCTTA	Glutamate receptor	glutamate receptor, ionotropic, NMDA
Grin2c	NM_010350.1-2317s1c1	TRCN0000100331	14813	CDS	GCGCTCAGAGATTATAGACTT	Glutamate receptor	glutamate receptor, ionotropic, NMDA
Grin2c	NM_010350.1-2319s1c1	TRCN0000100334	14813	CDS	GCTCAGAGATTATAGACTTCT	Glutamate receptor	glutamate receptor, ionotropic, NMDA
Grin2c	NM_010350.1-2869s1c1	TRCN0000100332	14813	CDS	GCACACTCACATGGTCAAGTT	Glutamate receptor	glutamate receptor, ionotropic, NMDA
Grin2c	NM_010350.1-3889s1c1	TRCN0000100333	14813	CDS	GCGCCCATTTCTCCCGCTATT	Glutamate receptor	glutamate receptor, ionotropic, NMDA
Grin2d	NM_008172.1-2141s1c1	TRCN0000100212	14814	CDS	CCACGGAGAAGAATATCCGAA	Glutamate receptor	glutamate receptor, ionotropic, NMDA
Grin2d	NM_008172.1-1431s1c1	TRCN0000100214	14814	CDS	GAAGAGATGCTGCAAGGGTTT	Glutamate receptor	glutamate receptor, ionotropic, NMDA
Grin2d	NM_008172.1-1990s1c1	TRCN0000100211	14814	CDS	GTCATCTTTCTTGCCAGCTAT	Glutamate receptor	glutamate receptor, ionotropic, NMDA
Grin2d	NM_008172.1-3417s1c1	TRCN0000100213	14814	CDS	CCGCTACTGGTCGGTTGACAA	Glutamate receptor	glutamate receptor, ionotropic, NMDA
Grin2d	NM_008172.1-1071s1c1	TRCN0000100210	14814	CDS	GCACAGGTATTTCATGAACAT	Glutamate receptor	glutamate receptor, ionotropic, NMDA
Grin3b	NM_130455.2-1137s1c1	TRCN0000100221	170483	CDS	GTAAATTGTGAGGACCTGAAA	Glutamate receptor	glutamate receptor, ionotropic, NMDA
Grin3b	NM_130455.2-1136s1c1	TRCN0000100223	170483	CDS	AGTAAATTGTGAGGACCTGAA	Glutamate receptor	glutamate receptor, ionotropic, NMDA
Grin3b	NM_130455.2-1651s1c1	TRCN0000100222	170483	CDS	CCTTTGACTTTGAGCTCTATA	Glutamate receptor	glutamate receptor, ionotropic, NMDA
Grin3b	NM_130455.2-2582s1c1	TRCN0000100220	170483	CDS	GCTCCATGACAAGTGGTACAA	Glutamate receptor	glutamate receptor, ionotropic, NMDA
Grin3b	NM_130455.2-2792s1c1	TRCN0000100224	170483	CDS	GCTTCACACGAGCCAGAAGAT	Glutamate receptor	glutamate receptor, ionotropic, NMDA
Grk1	NM_011881.1-865s1c1	TRCN0000022798	24013	CDS	GCTCAACAAGAAACGGCTGAA	G-protein signaling	G-protein-coupled receptor kinase
Grk1	NM_011881.1-1625s1c1	TRCN0000022796	24013	CDS	CCAGACTCTAGGACTGTCTAT	G-protein signaling	G-protein-coupled receptor kinase
Grk1	NM_011881.1-686s1c1	TRCN0000022795	24013	CDS	CCCTTCCAGGAATACCTAGAA	G-protein signaling	G-protein-coupled receptor kinase
Grk1	NM_011881.1-1297s1c1	TRCN0000022797	24013	CDS	GCGAGGTGAAGAATACGACTT	G-protein signaling	G-protein-coupled receptor kinase
Grk1	NM_011881.1-1240s1c1	TRCN0000022794	24013	CDS	GCAGAATAAGACCAAGGGCTA	G-protein signaling	G-protein-coupled receptor kinase
Grk4	NM_019497.1-483s1c1	TRCN0000022803	14772	CDS	CCAAGAAAGTACCTACTTTAA	G-protein signaling	G-protein-coupled receptor kinase
Grk4	NM_019497.1-1486s1c1	TRCN0000022802	14772	CDS	GAAATCTTCTACGCTGAATTT	G-protein signaling	G-protein-coupled receptor kinase
Grk4	NM_019497.1-1332s1c1	TRCN0000022800	14772	CDS	GCACCCAATATTCAAGGATAT	G-protein signaling	G-protein-coupled receptor kinase
Grk4	NM_019497.1-1057s1c1	TRCN0000022799	14772	CDS	GCTCCAGAAATTATCAATCAT	G-protein signaling	G-protein-coupled receptor kinase
Grk4	NM_019497.1-43s1c1	TRCN0000022801	14772	CDS	GCCCGTCTAGGATTTAACAAA	G-protein signaling	G-protein-coupled receptor kinase
Grk5	NM_018869.2-1673s1c1	TRCN0000022832	14773	CDS	GCTGAATGTGTTCGGACCTAA	G-protein signaling	G-protein-coupled receptor kinase
Grk5	NM_018869.2-353s1c1	TRCN0000022829	14773	CDS	CCTGGACTTAGTGGCAGAATA	G-protein signaling	G-protein-coupled receptor kinase
Grk5	NM_018869.2-1224s1c1	TRCN0000022831	14773	CDS	CTCATCTATGAGATGATTGAA	G-protein signaling	G-protein-coupled receptor kinase
Grk5	NM_018869.2-1775s1c1	TRCN0000022830	14773	CDS	GCAGCATCAAAGCAATTCCAA	G-protein signaling	G-protein-coupled receptor kinase
Grk5	NM_018869.2-513s1c1	TRCN0000022833	14773	CDS	CCCTGCAAAGAACTCTTCTCT	G-protein signaling	G-protein-coupled receptor kinase
Grk6	NM_011938.1-699s1c1	TRCN0000022851	26385	CDS	CGAGAAACAGATCTTGGAGAA	G-protein signaling	G-protein-coupled receptor kinase
Grk6	NM_011938.1-68s1c1	TRCN0000022852	26385	CDS	GCAAAGGCAAGAGCAAGAAAT	G-protein signaling	G-protein-coupled receptor kinase
Grk6	NM_011938.1-307s1c1	TRCN0000022849	26385	CDS	CGCCGACTAATGCAGAACTTT	G-protein signaling	G-protein-coupled receptor kinase
Grk6	NM_011938.1-710s1c1	TRCN0000022853	26385	CDS	TCTTGGAGAAAGTGAACAGTA	G-protein signaling	G-protein-coupled receptor kinase
Grk6	NM_011938.1-189s1c1	TRCN0000022850	26385	CDS	GCGCCTGTTATTTCGTGAGTT	G-protein signaling	G-protein-coupled receptor kinase
Grm1	NM_016976.1-667s1c1	TRCN0000025702	14816	CDS	GCCATGTTCCACACATTAGAT	Glutamate receptor	glutamate receptor, metabotropic
Grm1	NM_016976.1-2071s1c1	TRCN0000025763	14816	CDS	GCCTGCAAAGAGAATGAGTTT	Glutamate receptor	glutamate receptor, metabotropic
Grm1	NM_016976.1-2635s1c1	TRCN0000025727	14816	CDS	CCGAGCATCAAGGAAGTCTAT	Glutamate receptor	glutamate receptor, metabotropic
Grm1	NM_016976.1-3194s1c1	TRCN0000025746	14816	CDS	CCTGTAACCAAACAGCCGTAA	Glutamate receptor	glutamate receptor, metabotropic
Grm1	NM_016976.1-2554s1c1	TRCN0000025756	14816	CDS	GCCTCCATTCTGATTAGTGTA	Glutamate receptor	glutamate receptor, metabotropic
Grm2	XM_001475814.1-1251s21c1	TRCN0000218680	108068	CDS	AGGAGTCAAAGATCATGTTTG	Glutamate receptor	glutamate receptor, metabotropic
Grm2	XM_001475814.1-2470s1c1	TRCN0000219564	108068	CDS	CTACGTCACCTCCAGTGATTA	Glutamate receptor	glutamate receptor, metabotropic
Grm2	XM_001475814.1-645s1c1	TRCN0000219563	108068	CDS	TGAGCGACAAGTCCCGTTATG	Glutamate receptor	glutamate receptor, metabotropic
Grm2	XM_001475814.1-3128s1c1	TRCN0000219561	108068	3UTR	GGTTAGAGAGGAAGGTTATTG	Glutamate receptor	glutamate receptor, metabotropic
Grm2	XM_001475814.1-1461s1c1	TRCN0000219562	108068	CDS	ACCGCTTTGGAGATGGTATTG	Glutamate receptor	glutamate receptor, metabotropic
Grm3	NM_181850.1-2530s1c1	TRCN0000025739	108069	CDS	GCGGGAAACAGTCATCCTAAA	Glutamate receptor	glutamate receptor, metabotropic
Grm3	NM_181850.1-980s1c1	TRCN0000025754	108069	CDS	CGCTACTTTAACTGGACCTAT	Glutamate receptor	glutamate receptor, metabotropic
Grm3	NM_181850.1-900s1c1	TRCN0000025720	108069	CDS	GCGACAAATCGCGCTATGATT	Glutamate receptor	glutamate receptor, metabotropic
Grm3	NM_181850.1-1777s1c1	TRCN0000025767	108069	CDS	CCAGCATATAGGTGGAAAGTA	Glutamate receptor	glutamate receptor, metabotropic
Grm3	NM_181850.1-2232s1c1	TRCN0000025776	108069	CDS	GCCTGTCCTATTGCATGACAT	Glutamate receptor	glutamate receptor, metabotropic
Grm4	NM_001013385.1-2668s1c1	TRCN0000104895	268934	3UTR	CCCTTACAAAGCCATAATTAT	Glutamate receptor	glutamate receptor, metabotropic
Grm4	NM_001013385.1-1483s1c1	TRCN0000104897	268934	CDS	GTACATCAGAAACGTCAACTT	Glutamate receptor	glutamate receptor, metabotropic
Grm4	NM_001013385.1-252s1c1	TRCN0000104896	268934	CDS	CCCACATGAACTCTATCCGTA	Glutamate receptor	glutamate receptor, metabotropic
Grm4	NM_001013385.1-1861s1c1	TRCN0000104899	268934	CDS	GCCCATACCCATTGTCAAGTT	Glutamate receptor	glutamate receptor, metabotropic
Grm4	NM_001013385.1-694s1c1	TRCN0000104898	268934	CDS	CTTGAGTGATAACAGCCGCTA	Glutamate receptor	glutamate receptor, metabotropic
Grm5	NM_001081414.1-2203s1c1	TRCN0000219567	108071	CDS	CTGTATACAGTTGGGTATTAT	Glutamate receptor	glutamate receptor, metabotropic
Grm5	NM_001081414.1-1438s1c1	TRCN0000219569	108071	CDS	TACTGGAGTTTCCGGAGATAT	Glutamate receptor	glutamate receptor, metabotropic
Grm5	NM_001081414.1-2238s1c1	TRCN0000219566	108071	CDS	TCATGGAGCCTCCGGATATAA	Glutamate receptor	glutamate receptor, metabotropic
Grm5	NM_001081414.1-324s1c1	TRCN0000219568	108071	CDS	ATACCTTGGAAAGGATCAATT	Glutamate receptor	glutamate receptor, metabotropic
Grm5	NM_001081414.1-192s21c1	TRCN0000218761	108071	CDS	ACATGCCAGGTGACATTATTA	Glutamate receptor	glutamate receptor, metabotropic
Grm6	NM_173372.1-1585s1c1	TRCN0000026247	108072	CDS	GCTGAGAAGATCTACATCCAA	Glutamate receptor	glutamate receptor, metabotropic
Grm6	NM_173372.1-2194s1c1	TRCN0000026267	108072	3UTR	CCCAACAAGAAATCCAGGATT	Glutamate receptor	glutamate receptor, metabotropic
Grm6	NM_173372.1-526s1c1	TRCN0000026290	108072	CDS	CCAGTGATGTTCAATGAGAAT	Glutamate receptor	glutamate receptor, metabotropic
Grm6	NM_173372.1-643s1c1	TRCN0000026256	108072	CDS	GCCCTTAGACTGGATATGGAA	Glutamate receptor	glutamate receptor, metabotropic
Grm6	NM_173372.1-953s1c1	TRCN0000026269	108072	CDS	CCACCACAACTATCATTGCTA	Glutamate receptor	glutamate receptor, metabotropic
Grm7	NM_177328.3-1914s21c1	TRCN0000241997	108073	CDS	TGATGGATACCAGTATCAATT	Glutamate receptor	glutamate receptor, metabotropic
Grm7	NM_177328.2-931s1c1	TRCN0000194115	108073	CDS	GTATCTACTCTTGCATCTGAA	Glutamate receptor	glutamate receptor, metabotropic
Grm7	NM_177328.3-3871s21c1	TRCN0000242001	108073	3UTR	ACTTAGGGTATATGGATATTT	Glutamate receptor	glutamate receptor, metabotropic
Grm7	NM_177328.2-2187s1c1	TRCN0000193427	108073	CDS	CTATATCATCACCTTCCTAAT	Glutamate receptor	glutamate receptor, metabotropic
Grm7	NM_177328.2-2413s1c1	TRCN0000175215	108073	CDS	CTAGGTGTCTTTATTTGGTTT	Glutamate receptor	glutamate receptor, metabotropic
Grm8	NM_008174.1-1888s1c1	TRCN0000025764	14823	CDS	CCGCTATAATGACACACCAAT	Glutamate receptor	glutamate receptor, metabotropic
Grm8	NM_008174.1-2439s1c1	TRCN0000025697	14823	CDS	CGTGCATCATTTGGTTAGCTT	Glutamate receptor	glutamate receptor, metabotropic
Grm8	NM_008174.1-502s1c1	TRCN0000025750	14823	CDS	CGACAAGATTTCTGGTGTCAT	Glutamate receptor	glutamate receptor, metabotropic
Grm8	NM_008174.1-1478s1c1	TRCN0000025760	14823	CDS	CGCTACGATATCTTCCAATAT	Glutamate receptor	glutamate receptor, metabotropic
Grm8	NM_008174.1-898s1c1	TRCN0000025741	14823	CDS	CGCAGTGATTATGTTTGCCAA	Glutamate receptor	glutamate receptor, metabotropic
Kiss1r	NM_053244.2-1923s1c1	TRCN0000027529	114229	CDS	GCAGACAGTTACCAACTTCTA	G-protein signaling	G-protein receptor
Kiss1r	NM_053244.2-2043s1c1	TRCN0000027516	114229	CDS	CATGTGCAAATTCGTCAACTA	G-protein signaling	G-protein receptor
Kiss1r	NM_053244.2-2914s1c1	TRCN0000027503	114229	3UTR	GTAAAGCATCCCAGGCTGCTT	G-protein signaling	G-protein receptor
Kiss1r	NM_053244.2-1917s1c1	TRCN0000027544	114229	CDS	GCACATGCAGACAGTTACCAA	G-protein signaling	G-protein receptor
Kiss1r	NM_053244.2-1878s1c1	TRCN0000027502	114229	CDS	CGGAAACTCATTGGTCATCTA	G-protein signaling	G-protein receptor
LOC100047944	XM_001479775.1-583s21c1	TRCN0000240370	100047944	CDS	AGAAGGCGCGACTTATCTATG	G-protein signaling	Retracted from Pubmed
LOC100047944	XM_001479775.1-772s21c1	TRCN0000240367	100047944	CDS	CCACCTACCGCTCTCTATTAC	G-protein signaling	Retracted from Pubmed
LOC100047944	XM_001479775.1-966s21c1	TRCN0000240368	100047944	3UTR	CCTCATGGAGAACACCCTTTA	G-protein signaling	Retracted from Pubmed
LOC100047944	XM_001479775.1-488s21c1	TRCN0000240369	100047944	CDS	GGCATTCCTGCGCACAGAATA	G-protein signaling	Retracted from Pubmed
LOC100047944	XM_001479775.1-653s21c1	TRCN0000240366	100047944	CDS	TGTGCGAGAAGGCATCAATAG	G-protein signaling	Retracted from Pubmed
Nmur2	NM_153079.2-402s1c1	TRCN0000026279	216749	CDS	GCACAATTATCCCTTCCTGTT	G-protein signaling	G-protein receptor
Nmur2	NM_153079.2-832s1c1	TRCN0000026323	216749	CDS	GCAGACAAAGTGACTGTGAAT	G-protein signaling	G-protein receptor
Nmur2	NM_153079.2-1803s1c1	TRCN0000026293	216749	3UTR	GCTCTCTAAATCAGGGCTAAA	G-protein signaling	G-protein receptor
Nmur2	NM_153079.2-1241s1c1	TRCN0000026236	216749	CDS	CCATCCACAACACCCAACTTA	G-protein signaling	G-protein receptor
Nmur2	NM_153079.2-701s1c1	TRCN0000026273	216749	CDS	CCAAACCCATATGGGTGTATA	G-protein signaling	G-protein receptor
Npy2r	NM_008731.1-1818s1c1	TRCN0000027512	18167	3UTR	GCTGCTAAACAACTCAGATTT	G-protein signaling	G-protein receptor
Npy2r	NM_008731.1-304s1c1	TRCN0000027555	18167	CDS	GCAGAGGCAGATGAGAATCAA	G-protein signaling	G-protein receptor
Npy2r	NM_008731.1-686s1c1	TRCN0000027507	18167	CDS	CGGTACAAGTGTCCACAATAA	G-protein signaling	G-protein receptor
Npy2r	NM_008731.1-597s1c1	TRCN0000027571	18167	CDS	CCTGCCATTCACTCTTACCTA	G-protein signaling	G-protein receptor
Npy2r	NM_008731.1-494s1c1	TRCN0000027578	18167	CDS	CCCTGGTAATCCATGTGGTAA	G-protein signaling	G-protein receptor
Pde12	NM_178668.3-1281s1c1	TRCN0000096017	211948	CDS	CCGCCAGAATCTCATACAGAA	Phosphodiesterase (PDE)
Pde12	NM_178668.3-1521s1c1	TRCN0000096015	211948	CDS	GCACAAAGAATTACTAGAGAA	Phosphodiesterase (PDE)
Pde12	NM_178668.3-1711s1c1	TRCN0000096016	211948	CDS	GCCTTGGTTCATATTAGACAT	Phosphodiesterase (PDE)
Pde12	NM_178668.3-2255s1c1	TRCN0000096014	211948	3UTR	CGGCTTTGTTACAGAACTAAT	Phosphodiesterase (PDE)
Pde12	NM_178668.3-1581s1c1	TRCN0000096018	211948	CDS	GAGGTCATCTGTCCTTCAGAT	Phosphodiesterase (PDE)
Pde1a	NM_001009978.1-1433s1c1	TRCN0000114996	18573	3UTR	CAGACATAACAGCTTCACATT	Phosphodiesterase (PDE)
Pde1a	NM_001009978.1-415s1c1	TRCN0000114998	18573	CDS	GCTTCAAGATTCCTGTTTCTT	Phosphodiesterase (PDE)
Pde1a	NM_001009978.1-132s1c1	TRCN0000114997	18573	CDS	GCTTCAACTTTCACACGCAAA	Phosphodiesterase (PDE)
Pde1a	NM_001009978.1-246s1c1	TRCN0000115000	18573	CDS	AGGAAGAACTATCACATGGTT	Phosphodiesterase (PDE)
Pde1a	NM_001009978.1-1026s1c1	TRCN0000114999	18573	CDS	GCTGAATTAGGGCTTCCATTT	Phosphodiesterase (PDE)
Pde1b	NM_008800.1-1485s1c1	TRCN0000115002	18574	CDS	CCTTCTTTAGATGTGGACGTA	Phosphodiesterase (PDE)
Pde1b	NM_008800.1-833s1c1	TRCN0000115003	18574	CDS	CCTGTCAGAGATTGAGGTCTT	Phosphodiesterase (PDE)
Pde1b	NM_008800.1-1682s1c1	TRCN0000115004	18574	CDS	CCAGAATGGGAATCTGGATTA	Phosphodiesterase (PDE)
Pde1b	NM_008800.1-2027s1c1	TRCN0000115001	18574	3UTR	GCCTCCAAGTTTCTAAGCAAT	Phosphodiesterase (PDE)
Pde1b	NM_008800.1-321s1c1	TRCN0000115005	18574	CDS	CAAATCCTAGACACTGAAGAT	Phosphodiesterase (PDE)
Pde1c	NM_001025568.1-1953s1c1	TRCN0000114922	18575	CDS	CCCATCAACAATTCTGTCATT	Phosphodiesterase (PDE)
Pde1c	NM_001025568.1-609s1c1	TRCN0000114923	18575	CDS	CGGTCTTTGGTCAAGCAATTA	Phosphodiesterase (PDE)
Pde1c	NM_001025568.1-1813s1c1	TRCN0000114925	18575	CDS	CCGAGAAGATTGTGAGTCCAT	Phosphodiesterase (PDE)
Pde1c	NM_001025568.1-4106s1c1	TRCN0000114921	18575	3UTR	GCCCAGTATCATGGGCTATAT	Phosphodiesterase (PDE)
Pde1c	NM_001025568.1-2279s1c1	TRCN0000114924	18575	CDS	CGGTGACTTGAAAGACGGTAA	Phosphodiesterase (PDE)
Pde2a	NM_001008548.1-1900s1c1	TRCN0000114977	207728	CDS	GCCAATGAGATGATGATGTAT	Phosphodiesterase (PDE)
Pde2a	NM_001008548.1-2924s1c1	TRCN0000114978	207728	CDS	CCAGTAACAACTCGCTGGATT	Phosphodiesterase (PDE)
Pde2a	NM_001008548.1-3056s1c1	TRCN0000114976	207728	3UTR	CCCTCCTTTCACAACTCTCTA	Phosphodiesterase (PDE)
Pde2a	NM_001008548.1-2067s1c1	TRCN0000114979	207728	CDS	GCTGCAAGACATGAACTTCAT	Phosphodiesterase (PDE)
Pde2a	NM_001008548.1-634s1c1	TRCN0000114980	207728	CDS	GACATGCAAGTGCTGGTCATA	Phosphodiesterase (PDE)
Pde3a	NM_018779.1-2457s1c1	TRCN0000114983	54611	CDS	CCAGGTATCATACAGACTGTT	Phosphodiesterase (PDE)
Pde3a	NM_018779.1-1948s1c1	TRCN0000114985	54611	CDS	GCTTCACAACAGTTCCCAGAA	Phosphodiesterase (PDE)
Pde3a	NM_018779.1-3313s1c1	TRCN0000114982	54611	CDS	GCCAATCTTCAGGAATCCTTT	Phosphodiesterase (PDE)
Pde3a	NM_018779.1-3314s1c1	TRCN0000114984	54611	CDS	CCAATCTTCAGGAATCCTTTA	Phosphodiesterase (PDE)
Pde3a	NM_018779.1-3916s1c1	TRCN0000114981	54611	3UTR	CGCTGAAGACTCTAGCTCAAA	Phosphodiesterase (PDE)
Pde3b	NM_011055.1-1344s1c1	TRCN0000114953	18576	CDS	GCGGAGTATCAGTAGCTTGAT	Phosphodiesterase (PDE)
Pde3b	NM_011055.1-3673s1c1	TRCN0000114951	18576	3UTR	GCCTTAATACTGTGAGAGGAT	Phosphodiesterase (PDE)
Pde3b	NM_011055.1-3514s1c1	TRCN0000114952	18576	CDS	GCAGATGAGATTCAGGTTATT	Phosphodiesterase (PDE)
Pde3b	NM_011055.1-2344s1c1	TRCN0000114954	18576	CDS	CCCACTCAAGAATTTATGAAT	Phosphodiesterase (PDE)
Pde3b	NM_011055.1-3419s1c1	TRCN0000114955	18576	CDS	ACCACAAGATATGGAAGGAAA	Phosphodiesterase (PDE)
Pde5a	NM_153422.1-2814s1c1	TRCN0000114991	242202	3UTR	GCTACCTACTTTCCATCCTTT	Phosphodiesterase (PDE)
Pde5a	NM_153422.1-2137s1c1	TRCN0000114994	242202	CDS	GCCTCTCCATTGACGAATATA	Phosphodiesterase (PDE)
Pde5a	NM_153422.1-140s1c1	TRCN0000114992	242202	CDS	CCGGGACTTTACCTTCTCTTA	Phosphodiesterase (PDE)
Pde5a	NM_153422.1-2138s1c1	TRCN0000114995	242202	CDS	CCTCTCCATTGACGAATATAA	Phosphodiesterase (PDE)
Pde5a	NM_153422.1-1962s1c1	TRCN0000114993	242202	CDS	GCGTTGCTCATTGCTGCTTTA	Phosphodiesterase (PDE)
Pde6a	NM_146086.2-2792s1c1	TRCN0000114941	225600	3UTR	GCAGGCATCTATATCATCAAA	Phosphodiesterase (PDE)
Pde6a	NM_146086.2-1765s1c1	TRCN0000114942	225600	CDS	CCGGAGAATCACTTACCACAA	Phosphodiesterase (PDE)
Pde6a	NM_146086.2-326s1c1	TRCN0000114943	225600	CDS	GCTGAGAAATGCACATTCAAT	Phosphodiesterase (PDE)
Pde6a	NM_146086.2-1994s1c1	TRCN0000114945	225600	CDS	CATCATTTGGAGTTTGGCAAA	Phosphodiesterase (PDE)
Pde6a	NM_146086.2-2472s1c1	TRCN0000114944	225600	CDS	CCCGATTTCATGAGGAGATTA	Phosphodiesterase (PDE)
Pde6b	NM_008806.1-798s1c1	TRCN0000114930	18587	CDS	CTATCTAAACTGCGAACGGTA	Phosphodiesterase (PDE)
Pde6b	NM_008806.1-298s1c1	TRCN0000114929	18587	CDS	CGCAATGGCATAGCTGAACTT	Phosphodiesterase (PDE)
Pde6b	NM_008806.1-2573s1c1	TRCN0000114926	18587	3UTR	CCGTGTTTCATGGCTTTGGGT	Phosphodiesterase (PDE)
Pde6b	NM_008806.1-1884s1c1	TRCN0000114928	18587	CDS	CCACCTGGAATTTGGGAAGTT	Phosphodiesterase (PDE)
Pde6d	NM_008801.2-530s1c1	TRCN0000114884	18582	CDS	TGTCATCATAGAGACAAAGTT	Phosphodiesterase (PDE)
Pde6d	NM_008801.2-527s1c1	TRCN0000114882	18582	CDS	CAATGTCATCATAGAGACAAA	Phosphodiesterase (PDE)
Pde6d	NM_008801.2-414s1c1	TRCN0000114883	18582	CDS	GAAGAGTGGTTCTTCGAGTTT	Phosphodiesterase (PDE)
Pde6d	NM_008801.2-193s1c1	TRCN0000114885	18582	CDS	GCTTCAAACTAAATTGGATGA	Phosphodiesterase (PDE)
Pde6d	NM_008801.2-924s1c1	TRCN0000114881	18582	3UTR	GCTTTCTTTAGCCTCTGGTTT	Phosphodiesterase (PDE)
Pde6g	NM_012065.2-228s1c1	TRCN0000026181	18588	CDS	CCTAAGTTTAAGCAGCGGCAA	Phosphodiesterase (PDE)
Pde6g	NM_012065.2-354s1c1	TRCN0000026153	18588	CDS	TGGGAGGCCTTCAATCACCTA	Phosphodiesterase (PDE)
Pde6g	NM_012065.2-242s1c1	TRCN0000026199	18588	CDS	GCGGCAAACAAGGCAGTTCAA	Phosphodiesterase (PDE)
Pde6g	NM_012065.2-188s1c1	TRCN0000026218	18588	CDS	CCGGGTGATAGGAGGACCAGT	Phosphodiesterase (PDE)
Pde6g	NM_012065.2-388s1c1	TRCN0000026191	18588	CDS	TGGCCCAGTATGGCATCATTT	Phosphodiesterase (PDE)
Pde6h	NM_023898.3-174s1c1	TRCN0000072161	78600	CDS	GCAGAGGCAGACTCGACAGTT	Phosphodiesterase (PDE)
Pde6h	NM_023898.3-261s1c1	TRCN0000072160	78600	CDS	AGGAACAGATATCACGGTCAT	Phosphodiesterase (PDE)
Pde6h	NM_023898.3-321s1c1	TRCN0000072159	78600	CDS	GCTTGCTCAGTTCGGGATCAT	Phosphodiesterase (PDE)
Pde6h	NM_023898.3-286s1c1	TRCN0000072162	78600	CDS	CCCTGGGAAGCGTTCAGCCAT	Phosphodiesterase (PDE)
Pde6h	NM_023898.3-183s1c1	TRCN0000072158	78600	CDS	GACTCGACAGTTCAAGAGCAA	Phosphodiesterase (PDE)
pgw	PGW	TRCN0000145620	-17			GFP overexpression	Control for virus production and neuron infection
pgw	PGW	TRCN0000145620	-17			GFP overexpression	Control for virus production and neuron infection
pgw	PGW	TRCN0000145620	-17			GFP overexpression	Control for virus production and neuron infection
pgw	PGW	TRCN0000145620	-17			GFP overexpression	Control for virus production and neuron infection
pgw	PGW	TRCN0000145620	-17			GFP overexpression	Control for virus production and neuron infection
pgw	PGW	TRCN0000145620	-17			GFP overexpression	Control for virus production and neuron infection
pgw	PGW	TRCN0000145620	-17			GFP overexpression	Control for virus production and neuron infection
pgw	PGW	TRCN0000145620	-17			GFP overexpression	Control for virus production and neuron infection
pgw	PGW	TRCN0000145620	-17			GFP overexpression	Control for virus production and neuron infection
pgw	PGW	TRCN0000145620	-17			GFP overexpression	Control for virus production and neuron infection
pgw	PGW	TRCN0000145620	-17			GFP overexpression	Control for virus production and neuron infection
pgw	PGW	TRCN0000145620	-17			GFP overexpression	Control for virus production and neuron infection
pgw	PGW	TRCN0000145620	-17			GFP overexpression	Control for virus production and neuron infection
pgw	PGW	TRCN0000145620	-17			GFP overexpression	Control for virus production and neuron infection
Prkg1	NM_011160.1-1121s1c1	TRCN0000022783	19091	CDS	CGATGTTTCTAACAAAGCATA	protein kinase, cGMP-dependent, type I
Prkg1	NM_011160.1-1593s1c1	TRCN0000022779	19091	CDS	CCGGAGAATCTCATCCTAGAT	protein kinase, cGMP-dependent, type I
Prkg1	NM_011160.1-2034s1c1	TRCN0000022780	19091	CDS	CCTCCCATAATTCCAAGTGTT	protein kinase, cGMP-dependent, type I
Prkg1	NM_011160.1-1713s1c1	TRCN0000022781	19091	CDS	CCAGAGATCATCCTGAACAAA	protein kinase, cGMP-dependent, type I
Prkg1	NM_011160.1-670s1c1	TRCN0000022782	19091	CDS	CGACCGTCAAGACTCTTGTAA	protein kinase, cGMP-dependent, type I
Pten	NM_008960.1-1239s1c1	TRCN0000028992	19211	CDS	GCTAGAACTTATCAAACCCTT	phosphatase and tensin homolog [Homo sapiens]
Pten	NM_008960.1-1947s1c1	TRCN0000028993	19211	CDS	CAACCGATACTTCTCTCCAAA	phosphatase and tensin homolog [Homo sapiens]
Pten	NM_008960.1-1601s1c1	TRCN0000028990	19211	CDS	GCCAGCTAAAGGTGAAGATAT	phosphatase and tensin homolog [Homo sapiens]
Pten	NM_008960.1-1873s1c1	TRCN0000028989	19211	CDS	GCAGATAATGACAAGGAGTAT	phosphatase and tensin homolog [Homo sapiens]
Pten	NM_008960.1-1011s1c1	TRCN0000028991	19211	CDS	CGACTTAGACTTGACCTATAT	phosphatase and tensin homolog [Homo sapiens]
RFP	rfp_188s1c1	TRCN0000072209	-12	3UTR	CTCAGTTCCAGTACGGCTCCA	Negative Control
RFP	rfp_188s1c1	TRCN0000072209	-12	3UTR	CTCAGTTCCAGTACGGCTCCA	Negative Control
RFP	rfp_188s1c1	TRCN0000072209	-12	3UTR	CTCAGTTCCAGTACGGCTCCA	Negative Control
RFP	rfp_188s1c1	TRCN0000072209	-12	3UTR	CTCAGTTCCAGTACGGCTCCA	Negative Control
RFP	rfp_188s1c1	TRCN0000072209	-12	3UTR	CTCAGTTCCAGTACGGCTCCA	Negative Control
RFP	rfp_188s1c1	TRCN0000072209	-12	3UTR	CTCAGTTCCAGTACGGCTCCA	Negative Control
RFP	rfp_188s1c1	TRCN0000072209	-12	3UTR	CTCAGTTCCAGTACGGCTCCA	Negative Control
Rgs1	NM_015811.1-560s1c1	TRCN0000037140	50778	CDS	CCCAGGTTCCTGAAATCAAAT	G-protein signaling	Regulator of G protein signaling
Rgs1	NM_015811.1-1069s1c1	TRCN0000037139	50778	3UTR	CGCAAATAACAGTTGCTATTA	G-protein signaling	Regulator of G protein signaling
Rgs1	NM_015811.1-201s1c1	TRCN0000037141	50778	CDS	CCAAGTCCAAAGACATACTTT	G-protein signaling	Regulator of G protein signaling
Rgs1	NM_015811.1-88s1c1	TRCN0000037143	50778	CDS	CCATTCTCTTCTAGACGACAA	G-protein signaling	Regulator of G protein signaling
Rgs1	NM_015811.1-89s21c1	TRCN0000218027	50778	CDS	CATTCTCTTCTAGACGACAAA	G-protein signaling	Regulator of G protein signaling
Rgs10	NM_026418.1-583s1c1	TRCN0000037195	67865	CDS	CCTCCAGAATTTACAACACAT	G-protein signaling	Regulator of G protein signaling
Rgs10	NM_026418.1-338s1c1	TRCN0000037198	67865	CDS	CTACATGACCTTCCTGTCCAA	G-protein signaling	Regulator of G protein signaling
Rgs10	NM_026418.1-660s1c1	TRCN0000037194	67865	3UTR	CTGTCATTTCTTTGTTGTGTT	G-protein signaling	Regulator of G protein signaling
Rgs10	NM_026418.1-248s1c1	TRCN0000037196	67865	CDS	CAGCGAAGAGAATGTCTTGTT	G-protein signaling	Regulator of G protein signaling
Rgs10	NM_026418.1-494s1c1	TRCN0000037197	67865	CDS	CTTCTTGAAGTCTGACTTGTT	G-protein signaling	Regulator of G protein signaling
Rgs11	XM_128488.3-208s1c1	TRCN0000037157	50782	CDS	GCTGGTTCAGAAGTTCTGCAT	G-protein signaling	Regulator of G protein signaling
Rgs11	XM_128488.3-152s1c1	TRCN0000037155	50782	CDS	CGCCTTCTGATCACTGTCATT	G-protein signaling	Regulator of G protein signaling
Rgs11	XM_128488.3-1312s1c1	TRCN0000037156	50782	CDS	GCCATTTCCATTCTTGCGGAA	G-protein signaling	Regulator of G protein signaling
Rgs11	XM_128488.3-1201s1c1	TRCN0000037154	50782	CDS	GCTTCACATCTACATGCTCAT	G-protein signaling	Regulator of G protein signaling
Rgs11	XM_128488.3-690s1c1	TRCN0000037158	50782	CDS	CGGATTTCTATAAGTGTGAGA	G-protein signaling	Regulator of G protein signaling
Rgs12	NM_173402.1-2122s1c1	TRCN0000037208	71729	CDS	CCTTTGGAAGATCTAGGAGAT	G-protein signaling	Regulator of G protein signaling
Rgs12	NM_173402.1-3663s1c1	TRCN0000037204	71729	CDS	CGCCTTTCAAAGAGAGAAGAA	G-protein signaling	Regulator of G protein signaling
Rgs12	NM_173402.1-857s21c1	TRCN0000305172	71729	CDS	TGCCATGGTTGTGGGCTATTT	G-protein signaling	Regulator of G protein signaling
Rgs12	NM_173402.1-3605s21c1	TRCN0000305108	71729	CDS	AGGCAAGTCTAACTCTATTAA	G-protein signaling	Regulator of G protein signaling
Rgs12	NM_173402.1-829s21c1	TRCN0000305173	71729	CDS	TTGGACTAGATGCGAGTATTT	G-protein signaling	Regulator of G protein signaling
Rgs13	NM_153171.2-240s1c1	TRCN0000037231	246709	CDS	GCTCCCTTCAAACCTTACTTT	G-protein signaling	Regulator of G protein signaling
Rgs13	NM_153171.2-521s1c1	TRCN0000037230	246709	CDS	GCATTCGTGAACCCACTCAAA	G-protein signaling	Regulator of G protein signaling
Rgs13	NM_153171.2-532s1c1	TRCN0000037232	246709	CDS	CCCACTCAAACATGCTTTGAA	G-protein signaling	Regulator of G protein signaling
Rgs13	NM_153171.2-216s1c1	TRCN0000037233	246709	CDS	GCTATGCAGAGATGAATCTAA	G-protein signaling	Regulator of G protein signaling
Rgs13	NM_153171.2-576s1c1	TRCN0000037229	246709	CDS	GCACATGGAAATGGATTCTTA	G-protein signaling	Regulator of G protein signaling
Rgs14	NM_016758.2-486s1c1	TRCN0000037160	51791	CDS	CCACAACATCTACCACGAGTT	G-protein signaling	Regulator of G protein signaling
Rgs14	NM_016758.2-1471s1c1	TRCN0000037161	51791	CDS	CCGGATGCAAAGATGAGTGAA	G-protein signaling	Regulator of G protein signaling
Rgs14	NM_016758.2-2158s1c1	TRCN0000037159	51791	3UTR	CCCTCCTTAAAGAGTTGATAT	G-protein signaling	Regulator of G protein signaling
Rgs14	NM_016758.2-958s1c1	TRCN0000037162	51791	CDS	CTTGCCTTTGTGAGCAGCAAA	G-protein signaling	Regulator of G protein signaling
Rgs14	NM_016758.2-363s1c1	TRCN0000037163	51791	CDS	TCTGGCTTACTTCACTGAGTT	G-protein signaling	Regulator of G protein signaling
Rgs16	NM_011267.1-310s1c1	TRCN0000034443	19734	CDS	TCTTTCGATTTGCTGCTGAAT	G-protein signaling	Regulator of G protein signaling
Rgs16	NM_011267.1-525s1c1	TRCN0000034441	19734	CDS	CCGAGAACTGACCAAGACAAA	G-protein signaling	Regulator of G protein signaling
Rgs16	NM_011267.1-996s1c1	TRCN0000034439	19734	3UTR	GCCCAGAACTTATACTTTCTA	G-protein signaling	Regulator of G protein signaling
Rgs16	NM_011267.1-250s1c1	TRCN0000034442	19734	CDS	TGGGCCAGTAAGCATAACAAA	G-protein signaling	Regulator of G protein signaling
Rgs16	NM_011267.1-184s1c1	TRCN0000034440	19734	CDS	CGGCTGGGAATCTTTCTTCAT	G-protein signaling	Regulator of G protein signaling
Rgs17	NM_019958.1-465s1c1	TRCN0000037172	56533	CDS	GAGAACCTACTCTTCTGGCTA	G-protein signaling	Regulator of G protein signaling
Rgs17	NM_019958.1-538s1c1	TRCN0000037169	56533	CDS	CCAGGATGATATACGAGGATT	G-protein signaling	Regulator of G protein signaling
Rgs17	NM_019958.1-199s1c1	TRCN0000037173	56533	CDS	GAAACCAAAGGCCCAACAATA	G-protein signaling	Regulator of G protein signaling
Rgs17	NM_019958.1-748s1c1	TRCN0000037170	56533	CDS	CCACCAGCTGTACTTCTGAAT	G-protein signaling	Regulator of G protein signaling
Rgs17	NM_019958.1-689s1c1	TRCN0000037171	56533	CDS	CAGAGATTCTTTCCCAAGATT	G-protein signaling	Regulator of G protein signaling
Rgs18	NM_022881.2-408s1c1	TRCN0000037187	64214	CDS	CTCCTGAAGAAGCAGTGAAAT	G-protein signaling	Regulator of G protein signaling
Rgs18	NM_022881.2-275s1c1	TRCN0000037185	64214	CDS	GAAACAAGCATCGAGGCCAAA	G-protein signaling	Regulator of G protein signaling
Rgs18	NM_022881.2-584s1c1	TRCN0000037184	64214	CDS	GCAAAGGCAATCTATGAGAAA	G-protein signaling	Regulator of G protein signaling
Rgs18	NM_022881.2-854s1c1	TRCN0000037188	64214	CDS	CAAGATGTAAAGTCAGATGTT	G-protein signaling	Regulator of G protein signaling
Rgs18	NM_022881.2-737s1c1	TRCN0000037186	64214	CDS	CATGACAGTTATAAACGCTTT	G-protein signaling	Regulator of G protein signaling
Rgs19	NM_026446.2-181s1c1	TRCN0000037168	56470	CDS	CCTCCCTCGATGTCCAGCCAT	G-protein signaling	Regulator of G protein signaling
Rgs19	NM_026446.2-540s1c1	TRCN0000037164	56470	CDS	GCGACTTATCTATGAGGACTA	G-protein signaling	Regulator of G protein signaling
Rgs19	NM_026446.2-637s1c1	TRCN0000037166	56470	CDS	CCATCGCCACACACATTTGAT	G-protein signaling	Regulator of G protein signaling
Rgs19	NM_026446.2-423s1c1	TRCN0000037165	56470	CDS	CCGCAGTGTATTCCGGGCATT	G-protein signaling	Regulator of G protein signaling
Rgs19	NM_026446.2-602s1c1	TRCN0000037167	56470	CDS	GTGTGCGAGAAGGCATCAATA	G-protein signaling	Regulator of G protein signaling
Rgs2	NM_009061.2-60s1c1	TRCN0000054760	19735	CDS	CCAGCACGACTGCGTACCCAT	G-protein signaling	Regulator of G protein signaling
Rgs2	NM_009061.2-592s1c1	TRCN0000054761	19735	CDS	CCTCGGTTCTTGGAGTCCGAA	G-protein signaling	Regulator of G protein signaling
Rgs2	NM_009061.2-463s1c1	TRCN0000034444	19735	CDS	GCTCCCAAAGAGATAAACATA	G-protein signaling	Regulator of G protein signaling
Rgs2	NM_009061.2-438s1c1	TRCN0000054759	19735	CDS	CTATACCGACTTCATAGAGAA	G-protein signaling	Regulator of G protein signaling
Rgs2	NM_009061.2-268s1c1	TRCN0000034447	19735	CDS	CTCTGGGCAGAAGCATTTGAT	G-protein signaling	Regulator of G protein signaling
Rgs20	NM_021374.1-633s1c1	TRCN0000037181	58175	CDS	CCATCCCAGCACATATTCGAT	G-protein signaling	Regulator of G protein signaling
Rgs20	NM_021374.1-713s1c1	TRCN0000037183	58175	CDS	CTCCACAGTCTATAAGGATTT	G-protein signaling	Regulator of G protein signaling
Rgs20	NM_021374.1-307s1c1	TRCN0000037182	58175	CDS	CCCATGAAATCAGAACAGACA	G-protein signaling	Regulator of G protein signaling
Rgs20	NM_021374.1-444s1c1	TRCN0000037179	58175	CDS	CGAACAGAATTCAGTGAAGAA	G-protein signaling	Regulator of G protein signaling
Rgs20	NM_021374.1-734s1c1	TRCN0000037180	58175	CDS	GCTTACGTCCTTAGCTGAGAA	G-protein signaling	Regulator of G protein signaling
Rgs3	NM_019492.1-1129s1c1	TRCN0000037152	50780	CDS	CCCTAACAAGAGGGAGAAGAA	G-protein signaling	Regulator of G protein signaling
Rgs3	NM_019492.1-1382s1c1	TRCN0000037153	50780	CDS	GAGGATACAATCCCTGAAGAA	G-protein signaling	Regulator of G protein signaling
Rgs3	NM_019492.1-616s1c1	TRCN0000037150	50780	CDS	GCATACGCTTATTGGCTGCAT	G-protein signaling	Regulator of G protein signaling
Rgs3	NM_019492.1-1532s1c1	TRCN0000037151	50780	CDS	CATTCCAGTTACGGCACCTAT	G-protein signaling	Regulator of G protein signaling
Rgs3	NM_019492.1-1943s1c1	TRCN0000037149	50780	CDS	CCACCTACAGAGAGGAAGAAA	G-protein signaling	Regulator of G protein signaling
Rgs4	NM_009062.2-407s1c1	TRCN0000034452	19736	CDS	CCTTCTAAACTAAGTCCCAAA	G-protein signaling	Regulator of G protein signaling
Rgs4	NM_009062.2-657s1c1	TRCN0000034453	19736	CDS	AGCAGAAAGGAGCCAAGAGTT	G-protein signaling	Regulator of G protein signaling
Rgs4	NM_009062.2-260s1c1	TRCN0000034449	19736	CDS	GAAGTCAAGAAATGGGCTGAA	G-protein signaling	Regulator of G protein signaling
Rgs4	NM_009062.2-523s1c1	TRCN0000034451	19736	CDS	ACAGCCCACAATAACCTGTTT	G-protein signaling	Regulator of G protein signaling
Rgs4	NM_009062.2-136s1c1	TRCN0000034450	19736	CDS	GAGGAGTGCAAAGGACATGAA	G-protein signaling	Regulator of G protein signaling
Rgs5	NM_009063.2-471s1c1	TRCN0000034458	19737	CDS	TGACCACTTCACTAAAGACAT	G-protein signaling	Regulator of G protein signaling
Rgs5	NM_009063.2-581s1c1	TRCN0000034457	19737	CDS	CCCGCTTTGTGCGCTCTGAAT	G-protein signaling	Regulator of G protein signaling
Rgs5	NM_009063.2-1180s1c1	TRCN0000034454	19737	3UTR	CCGCTGTGTTATCTGGACATT	G-protein signaling	Regulator of G protein signaling
Rgs5	NM_009063.2-365s1c1	TRCN0000034456	19737	CDS	CCTGTGAGAATTACAAGAAGA	G-protein signaling	Regulator of G protein signaling
Rgs5	NM_009063.2-181s1c1	TRCN0000034455	19737	CDS	GACCTTGTCATTCCATACAAT	G-protein signaling	Regulator of G protein signaling
Rgs6	NM_015812.1-1028s1c1	TRCN0000037144	50779	CDS	CGGCGTTTGAAGAATCCACAA	G-protein signaling	Regulator of G protein signaling
Rgs6	NM_015812.1-1660s1c1	TRCN0000037148	50779	CDS	GCTGATGAAGAGTGACAGCTA	G-protein signaling	Regulator of G protein signaling
Rgs6	NM_015812.1-1556s1c1	TRCN0000037145	50779	CDS	CCAAGTGCAATCAACTTGGAT	G-protein signaling	Regulator of G protein signaling
Rgs6	NM_015812.1-571s1c1	TRCN0000037146	50779	CDS	GCTTATGAAGAACCTTTCCAT	G-protein signaling	Regulator of G protein signaling
Rgs6	NM_015812.1-896s1c1	TRCN0000037147	50779	CDS	CAAGTGAAGATTGACCGGAAA	G-protein signaling	Regulator of G protein signaling
Rgs7	NM_011880.1-1357s1c1	TRCN0000037089	24012	CDS	CCAGTGCCATTAACTTGGATT	G-protein signaling	Regulator of G protein signaling
Rgs7	NM_011880.1-1014s1c1	TRCN0000037093	24012	CDS	GCTGATAGTCTACTAAGCTAT	G-protein signaling	Regulator of G protein signaling
Rgs7	NM_011880.1-270s1c1	TRCN0000037090	24012	CDS	GCACGTATGCAAGACGAGAAA	G-protein signaling	Regulator of G protein signaling
Rgs7	NM_011880.1-1416s1c1	TRCN0000037092	24012	CDS	CCAGGACGATACACATTTGAA	G-protein signaling	Regulator of G protein signaling
Rgs7	NM_011880.1-831s1c1	TRCN0000037091	24012	CDS	CGGATGAGAAACCCACACAAA	G-protein signaling	Regulator of G protein signaling
Rgs7bp	NM_029879.1-1773s1c1	TRCN0000200434	52882	3UTR	GCCGTGACAGATGCAAGAAAT	G-protein signaling	Regulator of G protein signaling
Rgs7bp	NM_029879.1-3386s1c1	TRCN0000198416	52882	3UTR	GCAGGTCATTTCAAGTTAGTT	G-protein signaling	Regulator of G protein signaling
Rgs7bp	NM_029879.1-877s1c1	TRCN0000181796	52882	CDS	GAGCTGAAATGCACAAGACAA	G-protein signaling	Regulator of G protein signaling
Rgs7bp	NM_029879.1-782s1c1	TRCN0000198669	52882	CDS	CAAGATGCTTGTCCAAGAGTT	G-protein signaling	Regulator of G protein signaling
Rgs7bp	NM_029879.1-825s1c1	TRCN0000178704	52882	CDS	CGAGAGTTGGTCATTTCTATT	G-protein signaling	Regulator of G protein signaling
Rgs8	NM_026380.3-2196s1c1	TRCN0000106175	67792	3UTR	CCTGGGAAGATCACTGTGAAT	G-protein signaling	Regulator of G protein signaling
Rgs8	NM_026380.3-891s1c1	TRCN0000106178	67792	CDS	GCCACGAGGAAGAACATGCAA	G-protein signaling	Regulator of G protein signaling
Rgs8	NM_026380.3-674s1c1	TRCN0000106176	67792	CDS	CGATGTGCTTCTCTCTCATAA	G-protein signaling	Regulator of G protein signaling
Rgs8	NM_026380.3-782s1c1	TRCN0000106177	67792	CDS	GAAGACCAGGTCAACTGCAAA	G-protein signaling	Regulator of G protein signaling
Rgs9	NM_011268.1-2004s1c1	TRCN0000037136	19739	CDS	CCCAAGAAAGTAGCCAACTTT	G-protein signaling	Regulator of G protein signaling
Rgs9	NM_011268.1-2248s1c1	TRCN0000037134	19739	3UTR	CCCAAGTGCATTAGGATAATA	G-protein signaling	Regulator of G protein signaling
Rgs9	NM_011268.1-446s1c1	TRCN0000037135	19739	CDS	CCGATTTCAGACGCCATATTT	G-protein signaling	Regulator of G protein signaling
Rgs9	NM_011268.1-935s1c1	TRCN0000037138	19739	CDS	CCTTCCAAGCAATCCTTGGAT	G-protein signaling	Regulator of G protein signaling
Rgs9	NM_011268.1-726s1c1	TRCN0000037137	19739	CDS	CCTGGAATGAACAATGTGTTA	G-protein signaling	Regulator of G protein signaling
Rgsl1	XM_136287.3-1842s1c1	TRCN0000037221	240816	CDS	CCCAAGAAAGACTGAACTTAA	G-protein signaling	Regulator of G protein signaling
Rgsl1	XM_136287.3-823s1c1	TRCN0000037220	240816	CDS	CCCTCTAAATATGAGCATCAA	G-protein signaling	Regulator of G protein signaling
Rgsl1	XM_136287.3-2662s1c1	TRCN0000037223	240816	CDS	GCGGTCTAAACTTAACATTAT	G-protein signaling	Regulator of G protein signaling
Rgsl1	XM_136287.3-2069s1c1	TRCN0000037219	240816	CDS	GCTCCCTTTATCAAAGAAATT	G-protein signaling	Regulator of G protein signaling
Rgsl1	XM_136287.3-2524s1c1	TRCN0000037222	240816	CDS	CCACAGAATTATCACGATCAA	G-protein signaling	Regulator of G protein signaling
S1pr1	NM_007901.3-1552s1c1	TRCN0000173790	13609	CDS	CATGGAATTTAGCCGCAGCAA	G-protein signaling	G-protein receptor
S1pr1	NM_007901.3-1632s1c1	TRCN0000175553	13609	CDS	CGTCTGGAAACGTCAATTCTT	G-protein signaling	G-protein receptor
S1pr1	NM_007901.3-1481s1c1	TRCN0000176372	13609	CDS	CGGATCGTATCTTGTTGCAAA	G-protein signaling	G-protein receptor
S1pr1	NM_007901.3-2248s1c1	TRCN0000176425	13609	3UTR	CCATGTAAACTGGGTCAAGTT	G-protein signaling	G-protein receptor
S1pr1	NM_007901.3-557s1c1	TRCN0000176003	13609	CDS	GTCTCTGACTATGGGAACTAT	G-protein signaling	G-protein receptor
Syn1	NM_013680.3-2273s1c1	TRCN0000093299	20964	3UTR	CCTCAGTATGTCCCTTGAGAA	Positive control for disruption of synapse development
Syn1	NM_013680.3-1023s1c1	TRCN0000093300	20964	CDS	CCCTTCATTGATGCTAAATAT	Positive control for disruption of synapse development
Syn1	NM_013680.3-739s1c1	TRCN0000093301	20964	CDS	CCAGTGTAAACTCTTTGCATT	Positive control for disruption of synapse development
Syn1	NM_013680.3-849s1c1	TRCN0000093302	20964	CDS	GATCAGACTTTCTATCCTAAT	Positive control for disruption of synapse development
Syn1	NM_013680.3-685s1c1	TRCN0000093303	20964	CDS	CACGTAATGGAGACTACCGAA	Positive control for disruption of synapse development
Tsc1	NM_022887.1-3719s1c1	TRCN0000113946	64930	3UTR	TCAGTGTTCATTTGCGTCTTT	Positive control for disruption of synapse development
Tsc1	NM_022887.1-1027s1c1	TRCN0000113947	64930	CDS	GCCTCGTATGAAGATGGCTAT	Positive control for disruption of synapse development
Tsc1	NM_022887.1-1028s1c1	TRCN0000113948	64930	CDS	CCTCGTATGAAGATGGCTATT	Positive control for disruption of synapse development
Tsc1	NM_022887.1-766s1c1	TRCN0000113949	64930	CDS	GCCAGTGTTTATGCCCTCTTT	Positive control for disruption of synapse development
Tsc1	NM_022887.1-2475s1c1	TRCN0000113950	64930	CDS	GCAGAAAGAACAAGCCCGATA	Positive control for disruption of synapse development

## Sheet: CTRO1 Control plate
Gene Symbol	Clone ID	Clone ID	Target Seq
GFP	clonetechGfp_438s1c1	TRCN0000072178	CAACAGCCACAACGTCTATAT
GFP	clonetechGfp_228s1c1	TRCN0000072179	CGACCACATGAAGCAGCACGA
GFP	clonetechGfp_453s1c1	TRCN0000072180	CTATATCATGGCCGACAAGCA
GFP	clonetechGfp_437s1c1	TRCN0000072181	ACAACAGCCACAACGTCTATA
GFP	clonetechGfp_693s1c1	TRCN0000072182	TCTCGGCATGGACGAGCTGTA
GFP	clonetechGfp_696s1c1	TRCN0000072183	CGGCATGGACGAGCTGTACAA
GFP	clonetechGfp_684s1c1	TRCN0000072184	CGGGATCACTCTCGGCATGGA
GFP	clonetechGfp_436s1c1	TRCN0000072185	TACAACAGCCACAACGTCTAT
GFP	clonetechGfp_587s1c1	TRCN0000072186	TGCCCGACAACCACTACCTGA
GFP	clonetechGfp_692s1c1	TRCN0000072187	CTCTCGGCATGGACGAGCTGT
GFP	clonetechGfp_226s1c1	TRCN0000072188	CCCGACCACATGAAGCAGCAC
GFP	clonetechGfp_197s1c1	TRCN0000072189	CCTACGGCGTGCAGTGCTTCA
GFP	clonetechGfp_229s1c1	TRCN0000072190	GACCACATGAAGCAGCACGAC
GFP	clonetechGfp_477s1c1	TRCN0000072192	GAACGGCATCAAGGTGAACTT
GFP	clonetechGfp_63s1c1	TRCN0000072193	CGACGTAAACGGCCACAAGTT
GFP	clonetechGfp_231s1c1	TRCN0000072194	CCACATGAAGCAGCACGACTT
GFP	clonetechGfp_62s1c1	TRCN0000072195	GCGACGTAAACGGCCACAAGT
GFP	clonetechGfp_449s1c1	TRCN0000072196	ACGTCTATATCATGGCCGACA
GFP	clonetechGfp_117s1c1	TRCN0000072197	CTACGGCAAGCTGACCCTGAA
GFP	clonetechGfp_645s1c1	TRCN0000072198	GCGCGATCACATGGTCCTGCT
GFP	clonetechGfp_128s1c1	TRCN0000072199	TGACCCTGAAGTTCATCTGCA
GFP	clonetechGfp_428s1c1	TRCN0000072200	AGTACAACTACAACAGCCACA
GFP	clonetechGfp_49s1c1	TRCN0000072201	GTCGAGCTGGACGGCGACGTA
GFP	clonetechGfp_506s1c1	TRCN0000072202	GCCACAACATCGAGGACGGCA
RFP	rfp_283s1c1	TRCN0000072203	CGCGTGATGAACTTCGAGGAC
RFP	rfp_189s1c1	TRCN0000072204	TCAGTTCCAGTACGGCTCCAA
RFP	rfp_59s1c1	TRCN0000072205	GCTCCGTGAACGGCCACGAGT
RFP	rfp_276s1c1	TRCN0000072206	GTGGGAGCGCGTGATGAACTT
RFP	rfp_269s1c1	TRCN0000072208	GCTTCAAGTGGGAGCGCGTGA
RFP	rfp_188s1c1	TRCN0000072209	CTCAGTTCCAGTACGGCTCCA
RFP	rfp_402s1c1	TRCN0000072210	CGTAATGCAGAAGAAGACCAT
RFP	rfp_621s1c1	TRCN0000072211	CTACACCATCGTGGAACAGTA
RFP	rfp_401s1c1	TRCN0000072212	CCGTAATGCAGAAGAAGACCA
RFP	rfp_620s1c1	TRCN0000072213	ACTACACCATCGTGGAACAGT
RFP	rfp_403s1c1	TRCN0000072215	GTAATGCAGAAGAAGACCATG
RFP	rfp_513s1c1	TRCN0000072216	CCACTACGACGCCGAGGTCAA
RFP	rfp_612s1c1	TRCN0000072217	CAACGAGGACTACACCATCGT
RFP	rfp_66s1c1	TRCN0000072218	GAACGGCCACGAGTTCGAGAT
RFP	rfp_576s1c1	TRCN0000072219	CTACAAGACCGACATCAAGCT
RFP	rfp_407s1c1	TRCN0000072221	TGCAGAAGAAGACCATGGGCT
lacZ	lacZ_1168s1c1	TRCN0000072223	TGTTCGCATTATCCGAACCAT
lacZ	lacZ_1339s1c1	TRCN0000072224	CGCGATCGTAATCACCCGAGT
lacZ	lacZ_2083s1c1	TRCN0000072225	CTCTGGCTAACGGTACGCGTA
lacZ	lacZ_1341s1c1	TRCN0000072226	CGATCGTAATCACCCGAGTGT
lacZ	lacZ_1397s1c1	TRCN0000072227	GCGCTAATCACGACGCGCTGT
lacZ	lacZ_2082s1c1	TRCN0000072228	ACTCTGGCTAACGGTACGCGT
lacZ	lacZ_1340s1c1	TRCN0000072229	GCGATCGTAATCACCCGAGTG
lacZ	lacZ_3003s1c1	TRCN0000072230	CCCGTCAGTATCGGCGGAATT
lacZ	lacZ_1650s1c1	TRCN0000072231	CGCTAAATACTGGCAGGCGTT
lacZ	lacZ_27s1c1	TRCN0000072232	CGTCGTATTACAACGTCGTGA
lacZ	lacZ_656s1c1	TRCN0000072233	CGACCACGCAAATCAGCGATT
lacZ	lacZ_14s1c1	TRCN0000072234	CGGATTCTCTGGCCGTCGTAT
lacZ	lacZ_1935s1c1	TRCN0000072235	CCGTCATAGCGATAACGAGTT
lacZ	lacZ_305s1c1	TRCN0000072236	CCAACGTGACCTATCCCATTA
lacZ	lacZ_816s1c1	TRCN0000072237	CGCGCCTTTCGGCGGTGAAAT
lacZ	lacZ_1932s1c1	TRCN0000072238	GTTCCGTCATAGCGATAACGA
lacZ	lacZ_25s1c1	TRCN0000072239	GCCGTCGTATTACAACGTCGT
lacZ	lacZ_29s1c1	TRCN0000072240	TCGTATTACAACGTCGTGACT
lacZ	lacZ_2265s1c1	TRCN0000072241	GCGTTGGCAATTTAACCGCCA
lacZ	lacZ_1758s1c1	TRCN0000072242	GTCGGCTTACGGCGGTGATTT
LUCIFERASE	promegaLuc_168s1c1	TRCN0000072243	CTTCGAAATGTCCGTTCGGTT
LUCIFERASE	promegaLuc_224s1c1	TRCN0000072244	ATCACAGAATCGTCGTATGCA
LUCIFERASE	promegaLuc_225s1c1	TRCN0000072245	TCACAGAATCGTCGTATGCAG
LUCIFERASE	promegaLuc_221s1c1	TRCN0000072246	CAAATCACAGAATCGTCGTAT
LUCIFERASE	promegaLuc_230s1c1	TRCN0000072247	GAATCGTCGTATGCAGTGAAA
LUCIFERASE	promegaLuc_1510s1c1	TRCN0000072248	AGTCAAGTAACAACCGCGAAA
LUCIFERASE	promegaLuc_976s1c1	TRCN0000072249	GCGGTTGCCAAGAGGTTCCAT
LUCIFERASE	promegaLuc_229s1c1	TRCN0000072250	AGAATCGTCGTATGCAGTGAA
LUCIFERASE	promegaLuc_163s1c1	TRCN0000072251	GAGTACTTCGAAATGTCCGTT
LUCIFERASE	promegaLuc_154s1c1	TRCN0000072252	ACTTACGCTGAGTACTTCGAA
LUCIFERASE	promegaLuc_754s1c1	TRCN0000072253	ACACTCGGATATTTGATATGT
LUCIFERASE	promegaLuc_745s1c1	TRCN0000072254	ATGTTTACTACACTCGGATAT
LUCIFERASE	promegaLuc_601s1c1	TRCN0000072255	TCTACTGGTCTGCCTAAAGGT
LUCIFERASE	promegaLuc_158s1c1	TRCN0000072256	ACGCTGAGTACTTCGAAATGT
LUCIFERASE	promegaLuc_162s1c1	TRCN0000072257	TGAGTACTTCGAAATGTCCGT
LUCIFERASE	promegaLuc_1193s1c1	TRCN0000072258	TGTCCGGTTATGTAAACAATC
LUCIFERASE	promegaLuc_159s1c1	TRCN0000072259	CGCTGAGTACTTCGAAATGTC
LUCIFERASE	promegaLuc_228s1c1	TRCN0000072260	CAGAATCGTCGTATGCAGTGA
LUCIFERASE	promegaLuc_755s1c1	TRCN0000072261	CACTCGGATATTTGATATGTG
LUCIFERASE	promegaLuc_153s1c1	TRCN0000072262	CACTTACGCTGAGTACTTCGA
LUCIFERASE	promegaLuc_164s1c1	TRCN0000072263	AGTACTTCGAAATGTCCGTTC
LUCIFERASE	promegaLuc_160s1c1	TRCN0000072264	GCTGAGTACTTCGAAATGTCC
LUCIFERASE	promegaLuc_1546s1c1	TRCN0000072265	GTTGTGTTTGTGGACGAAGTA
LUCIFERASE	promegaLuc_743s1c1	TRCN0000072266	GAATGTTTACTACACTCGGAT
LUCIFERASE	promegaLuc_34s1c1	TRCN0000072267	GCGCCATTCTATCCGCTGGAA

## Sheet: Negative Control Pool
Gene Symbol	Clone ID	Clone ID	Target Region	Target Sequence
RFP	rfp_407s1c1	TRCN0000072221	CDS	TGCAGAAGAAGACCATGGGCT
RFP	rfp_407s1c1	TRCN0000072221	CDS	TGCAGAAGAAGACCATGGGCT
RFP	rfp_59s1c1	TRCN0000072205	CDS	GCTCCGTGAACGGCCACGAGT
RFP	rfp_621s1c1	TRCN0000072211	CDS	CTACACCATCGTGGAACAGTA
LUCIFERASE	promegaLuc_168s1c1	TRCN0000072243	CDS	CTTCGAAATGTCCGTTCGGTT
LUCIFERASE	promegaLuc_230s1c1	TRCN0000072247	CDS	GAATCGTCGTATGCAGTGAAA
LUCIFERASE	promegaLuc_745s1c1	TRCN0000072254	CDS	ATGTTTACTACACTCGGATAT
LUCIFERASE	promegaLuc_745s1c1	TRCN0000072254	CDS	ATGTTTACTACACTCGGATAT
lacZ	lacZ_1758s1c1	TRCN0000072242	CDS	GTCGGCTTACGGCGGTGATTT
lacZ	lacZ_2265s1c1	TRCN0000072241	CDS	GCGTTGGCAATTTAACCGCCA
lacZ	lacZ_2265s1c1	TRCN0000072241	CDS	GCGTTGGCAATTTAACCGCCA
lacZ	lacZ_3003s1c1	TRCN0000072230	CDS	CCCGTCAGTATCGGCGGAATT
lacZ	lacZ_656s1c1	TRCN0000072233	CDS	CGACCACGCAAATCAGCGATT
