# Supplementary material for: High Content Image Analysis Identifies Novel Regulators of Synaptogenesis in a High-Throughput RNAi Screen of Primary Neurons
Source: PLoS One. 2014 Mar 14;9(3):e91744. doi: 10.1371/journal.pone.0091744 (PMC3954765; doi:10.1371/journal.pone.0091744)
Supplement: Table S2 — T-test (2-tailed) of the effect of positive control shRNA on synapse development in comparison to negative control hairpins. This demonstrates statistically significant changes (p-values in density of Psd95, Gphn, Syn1, Psd95-Syn1 and Gphn-Syn1 punctae, and dendrite length, by positive control shRNAs (shPSD95, shGphn, shSyn1, shTsc1) and shRNAs targeting Axin1, Grin2C and Axin2. (XLSX) [file pone.0091744.s015.xlsx]

## Sheet: Sup Table 2
	Supplemental Table S2: T-test (2-tailed) of the effect of positive control shRNA and hit shRNA on synapse development in comparison to negative control hairpins
	The table lists p-values. Highlighted in bold are p-values <0.05
	shRNA target
	Negative control		Punctae density, class							Synaptic protein expression per area of synapse, class
	vs	shRNA clone	Psd95	Gphn	Syn1	Psd95-Syn1	Gphn-Syn1	Dendrite length		Psd95	Gphn	Syn1
	Psd95	TRCN0000025479	0.0298	0.8319	0.6788	0.046	0.6114	0.7118		< 0.0001	< 0.0001	0.001
	Psd95	TRCN0000025480	0.0011	0.4153	0.8228	0.0058	0.528	0.9348		< 0.0001	0.5599	0.0066
	Psd95	TRCN0000025483	0.0005	0.0805	0.0854	0.0018	0.0621	0.7214		< 0.0001	< 0.0001	0.4904
	Psd95	TRCN0000025482	0.0018	0.0119	0.0869	0.0016	0.0131	0.2375		< 0.0001	< 0.0001	0.0057
	Psd95	TRCN0000025481	0.0003	0.001	0.1855	0.0006	0.0021	0.0919		< 0.0001	< 0.0001	0.0061
	Tested are the average of the primary screen and 2 secondary screen results									Tested are the average of the primary screen results
	shRNA target
	Negative control		Punctae density, class							Synaptic protein expression per area of synapse, class
	vs	shRNA clone	Psd95	Gphn	Syn1	Psd95-Syn1	Gphn-Syn1	Dendrite length		Psd95	Gphn	Syn1
	Gphn	TRCN0000098589	0.5971	0.0711	0.0856	0.0793	0.1343	0.8002		0.0007	< 0.0001	0.4163
	Gphn	TRCN0000098586	0.7182	0.0367	0.5347	0.5862	0.0741	0.455		0.0002	< 0.0001	0.5342
	Gphn	TRCN0000098588	0.4215	0.0155	0.767	0.5699	0.0364	0.8925		0.4215	< 0.0001	< 0.0001
	Gphn	TRCN0000098585	0.1841	0.0013	0.9532	0.3004	0.0018	0.8609		0.0002	< 0.0001	0.0268
	Gphn	TRCN0000098587	0.0089	0.0025	0.037	0.0124	0.0024	0.1572		< 0.0001	< 0.0001	< 0.0001
	Tested are the average of the primary screen and 2 secondary screen results									Tested are the average of the primary screen results
	shRNA target
	Negative control		Punctae density, class							Synaptic protein expression per area of synapse, class
	vs	shRNA clone	Psd95	Gphn	Syn1	Psd95-Syn1	Gphn-Syn1	Dendrite length		Psd95	Gphn	Syn1
	Syn1	TRCN0000093301	0.4001	0.714	0.0089	0.0221	0.0217	0.4822		< 0.0001	0.014	0.1993
	Syn1	TRCN0000093299	0.6506	> 0.9999	0.0019	0.0033	0.0036	0.4445		< 0.0001	< 0.0001	0.0577
	Syn1	TRCN0000093302	0.4699	0.8823	0.0021	0.002	0.0029	0.8032		0.0296	< 0.0001	0.0001
	Syn1	TRCN0000093300	0.2502	0.3029	0.0026	0.0053	0.0044	0.4235		0.0037	< 0.0001	0.0778
	Syn1	TRCN0000093303	0.0024	0.0617	0.0033	0.0031	0.003	0.8079		< 0.0001	< 0.0001	< 0.0001
	Tested are the average of the primary screen and 2 secondary screen results									Tested are the average of the primary screen results
	shRNA target
	Negative control		Punctae density, class							Synaptic protein expression per area of synapse, class
	vs	shRNA clone	Psd95	Gphn	Syn1	Psd95-Syn1	Gphn-Syn1	Dendrite length		Psd95	Gphn	Syn1
	Tsc1	TRCN0000113947	0.6643	0.7459	0.6323	0.8732	0.8299	0.3648		0.0075	0.0019	0.0002
	Tsc1	TRCN0000113946	0.8488	0.0944	0.8098	0.6747	0.1822	0.6174		< 0.0001	0.0032	< 0.0001
	Tsc1	TRCN0000113949	0.0598	0.0746	0.1532	0.0683	0.0426	0.5981		< 0.0001	< 0.0001	0.0003
	Tsc1	TRCN0000113950	0.0091	0.0157	0.1781	0.0137	0.0181	0.7436		< 0.0001	< 0.0001	< 0.0001
	Tsc1	TRCN0000113948	0.0172	0.021	0.1809	0.0518	0.0222	0.2917		< 0.0001	< 0.0001	0.0031
	Tested are the average of the primary screen and 2 secondary screen results									Tested are the average of the primary screen results
	shRNA target
	Negative control		Punctae density, class							Synaptic protein expression per area of synapse, class
	vs	shRNA clone	Psd95	Gphn	Syn1	Psd95-Syn1	Gphn-Syn1	Dendrite length		Psd95	Gphn	Syn1
	Axin1	TRCN0000054985	0.4696	0.9594	0.572	0.3845	0.7596	0.4496		0.0603	< 0.0001	< 0.0001
	Axin1	TRCN0000054984	0.0528	0.0506	0.5565	0.0482	0.0719	0.8938		0.0087	< 0.0001	0.2378
	Axin1	TRCN0000054986	0.0289	0.0354	0.056	0.0227	0.0474	0.6334		< 0.0001	< 0.0001	0.7012
	Axin1	TRCN0000054987	0.0005	0.0633	0.0183	0.0009	0.0347	0.1718		< 0.0001	< 0.0001	0.0009
	Axin1	TRCN0000054983	0.0004	0.005	0.0093	0.0004	0.0051	0.196		< 0.0001	< 0.0001	0.01
	Tested are the average of the primary screen and 2 secondary screen results									Tested are the average of the primary screen results
	shRNA target
	Negative control		Punctae density, class							Synaptic protein expression per area of synapse, class
	vs	shRNA clone	Psd95	Gphn	Syn1	Psd95-Syn1	Gphn-Syn1	Dendrite length		Psd95	Gphn	Syn1
	Grin2C	TRCN0000100331	0.9748	0.7503	0.7146	0.5196	0.5359	0.7159		< 0.0001	0.0019	< 0.0001
	Grin2C	TRCN0000100330	0.0888	0.0307	0.0485	0.0298	0.0213	0.6135		< 0.0001	0.0032	0.023
	Grin2C	TRCN0000100332	0.0088	0.0316	0.017	0.0047	0.0141	0.7045		< 0.0001	< 0.0001	< 0.0001
	Grin2C	TRCN0000100334	0.0426	0.017	0.0044	0.0083	0.0043	0.6942		< 0.0001	< 0.0001	0.0003
	Grin2C	TRCN0000100333	0.0012	0.013	0.0373	0.0038	0.0084	0.0071		< 0.0001	< 0.0001	< 0.0001
	Tested are the average of the primary screen and 2 secondary screen results									Tested are the average of the primary screen results
	shRNA target
	Negative control		Punctae density, class							Synaptic protein expression per area of synapse, class
	vs	shRNA clone	Psd95	Gphn	Syn1	Psd95-Syn1	Gphn-Syn1	Dendrite length		Psd95	Gphn	Syn1
	Axin2	TRCN0000012684	0.0195	0.3547	0.2412	0.0112	0.0003	0.0493		0.0785	0.0002	0.1252
	Axin2	TRCN0000012683	0.0202	0.367	0.5724	0.2499	0.0101	0.631		0.183	0.8262	0.3786
	Axin2	TRCN0000012686	0.1111	0.4516	0.1264	0.9533	0.7946	0.374		0.5032	0.0545	0.3807
	Axin2	TRCN0000012687	0.104	0.9033	0.2339	0.2685	0.0299	0.7463		> 0.9999	0.0045	0.6604
	Axin2	TRCN0000012685	0.002	< 0.0001	0.0028	< 0.0001	< 0.0001	0.0493		< 0.0001	< 0.0001	0.0193
	Tested are the average of the primary screen and 2 secondary screen results									Tested are the average of the primary screen results
