# Supplementary material for: High Content Image Analysis Identifies Novel Regulators of Synaptogenesis in a High-Throughput RNAi Screen of Primary Neurons
Source: PLoS One. 2014 Mar 14;9(3):e91744. doi: 10.1371/journal.pone.0091744 (PMC3954765; doi:10.1371/journal.pone.0091744)
Supplement: Table S3 — Analysis, by one way ANOVA with Bonferroni's multiple comparisons correction, of the effects of positive control shRNAs on synapse development of the opposing class. This examines statistical significance of the specificity of RNAi mediated knockdown on the density of the intended target (in comparison with the other 2 synaptic punctae). That is, shPsd95 preferentially suppresses Psd95 punctae, shGphn targets Gphn punctae and shSyn1 targets Syn1 punctae. No statistically significant difference was observed for the effect of shTsc1 or shGrin2C on Psd95, Gphn and Syn1 density. In contrast, 2 shRNAs targeting Axin1 significantly suppress the density of post synaptic-excitatory Psd95 punctae density compared to post synaptic-inhibitory Gphn punctae and pre-synaptic Syn1 punctae. (XLSX) [file pone.0091744.s016.xlsx]

## Sheet: Sheet1
	Supplemental Table S3: Analysis, by one way ANOVA with Bonferroni’s multiple comparisons correction, of the effects of positive control shRNAs on synapse development of the opposing class
	The table lists multiplicity adjusted p-values. Highlighted in bold are adjusted P-values < 0.05
	One Way ANOVA testing of the specificity of shPsd95 mediated knockdown on Psd95 punctae development in comparison to Syn1 and Gphn punctae development
			Class of punctae density
	shRNA target	shRNA clone	Psd95 vs. Gphn	Psd95 vs. Syn1
	Psd95	TRCN0000025479	0.0079	0.0028
	Psd95	TRCN0000025480	< 0.0001	< 0.0001
	Psd95	TRCN0000025483	0.07	0.008
	Psd95	TRCN0000025482	> 0.9999	0.0422
	Psd95	TRCN0000025481	> 0.9999	0.0012
	One Way ANOVA testing of the specificity of sGphn on Gphn punctae development in comparison to Psd95 and Syn1 punctae development
			Class of punctae density
	shRNA target	shRNA clone	Gphn vs. Psd95	Gphn vs. Syn1
	Gphn	TRCN0000098589	0.0071	0.0006
	Gphn	TRCN0000098586	0.0017	0.0013
	Gphn	TRCN0000098588	0.0015	0.0051
	Gphn	TRCN0000098585	0.0048	0.0003
	Gphn	TRCN0000098587	> 0.9999	0.0694
	One Way ANOVA testing of the specificity of shSyn1 on Syn1 punctae development in comparison to Psd95 and Gphn punctae development
			Class of punctae density
	shRNA target	shRNA clone	Syn1 vs. Psd95	Syn1 vs. Gphn
	Syn1	TRCN0000093301	0.0195	0.0195
	Syn1	TRCN0000093299	< 0.0001	< 0.0001
	Syn1	TRCN0000093302	< 0.0001	< 0.0001
	Syn1	TRCN0000093300	0.0278	0.0278
	Syn1	TRCN0000093303	0.6824	> 0.9999
	One Way ANOVA testing of the specificity of shSyn1 on Syn1 punctae development in comparison to Psd95 and Gphn punctae development
			Class of punctae density
	shRNA target	shRNA clone	Syn1 vs Psd95	Syn1 vs Gphn		Psd95 vs Syn1	Gphn vs Syn1
	Tsc1	TRCN0000113947	> 0.9999	> 0.9999		> 0.9999	> 0.9999
	Tsc1	TRCN0000113946	0.1772	> 0.9999		> 0.9999	0.1772
	Tsc1	TRCN0000113949	0.6312	> 0.9999		> 0.9999	0.6312
	Tsc1	TRCN0000113950	0.3167	0.0613		0.0613	0.3167
	Tsc1	TRCN0000113948	0.1962	0.2552		0.2552	0.1962
	One Way ANOVA testing of the specificity of shAxin1 on Psd95 punctae development in comparison to Syn1 and Gphn punctae development
			Class of punctae density
	shRNA target	shRNA clone	Psd95 vs. Gphn	Psd95 vs. Syn1
	Axin1	TRCN0000054985	> 0.9999	> 0.9999
	Axin1	TRCN0000054984	> 0.9999	0.1622
	Axin1	TRCN0000054986	> 0.9999	0.7806
	Axin1	TRCN0000054987	0.001	0.0007
	Axin1	TRCN0000054983	0.0071	0.0002
	One Way ANOVA testing of the specificity of shGrin2C on Psd95 punctae development in comparison to Syn1 and Gphn punctae development
			Class of punctae density
	shRNA target	shRNA clone	Psd95 vs. Gphn	Psd95 vs. Syn1
	Grin2C	TRCN0000100331	> 0.9999	> 0.9999
	Grin2C	TRCN0000100330	0.4591	> 0.9999
	Grin2C	TRCN0000100332	> 0.9999	> 0.9999
	Grin2C	TRCN0000100334	> 0.9999	> 0.9999
	Grin2C	TRCN0000100333	0.6364	0.4791
